# Supplementary material for: Hippocampal CA1 Transcriptional Profile of Sleep Deprivation: Relation to Aging and Stress
Source: PLoS One. 2012 Jul 5;7(7):e40128. doi: 10.1371/journal.pone.0040128 (PMC3390348; doi:10.1371/journal.pone.0040128)
Supplement: Table S1 — Genes whose expression levels were significantly changed as a consequence of sleep deprivation are listed. Probe set IDs (Affymetrix), annotated gene symbols (hyperlinked to Uniprot), and gene titles are shown. Subsequent columns contain comparisons to other array studies as noted in Methods and Results (blank if no results were found). Both significance, as well as template (see Fig. 2) with which results best fit are provided for novel environment stress (NES), as well as sleep deprivation (SD). For SD, means ± SEM for each treatment group are also provided. (XLSX) [file pone.0040128.s001.xlsx]

## Sheet: Supplemental Table
				Prior Sleep Deprivation Studies									Current Study
							Mackiewicz et al., 2008		Thompson et al 2010				NES		SD	Mean ± SEM
Symbol	Probe Set	Symbol	Title	Mongrain et al., 2010	Conti et al., 2007	Cirelli et al., 2006	P-value	Direction	p-value	SC v SD P	direction	Aging Union	ANOVA	Temp	ANOVA	HC	24 D	72 D	Temp
Abcc8	L40624_at	Abcc8	ATP-binding cassette, subfamily C (CFTR/MRP), member 8						0.0927487	0.115111	up		0.182696	B	0.00119765	-0.57 ± 0.2	-0.15 ± 0.2	0.59 ± 0.23	D
Abp1	X73911_at	Abp1	amiloride binding protein 1						0.233278	0.317096	up		0.234198	-A	0.0380809	0.49 ± 0.32	-0.38 ± 0.19	-0.12 ± 0.18	-A
Acat1	D13921_s_at	Acat1	acetyl-coenzyme A acetyltransferase 1				0.00126934	down	0.834286	0.629965	down	down	0.00110897	-A	0.010136	0.56 ± 0.26	-0.09 ± 0.17	-0.4 ± 0.21	-D
Accn1	Y14635_s_at	Accn1	amiloride-sensitive cation channel 1						0.172439	0.192298	down	down	0.0128693	-A	0.00478229	0.52 ± 0.29	-0.61 ± 0.19	0.05 ± 0.19	-B
Acly	J05210_at	Acly	ATP citrate lyase				0.0318891	down	0.839548	0.98024	down		0.245557	B	0.0120608	-0.5 ± 0.28	0.54 ± 0.2	0 ± 0.2	B
Actb	AFFX_Rat_beta-actin_M_st	Actb	actin, beta						0.270069	0.441299	down	up	0.0395794	A	0.00566277	-0.62 ± 0.22	0.44 ± 0.24	0.18 ± 0.22	A
Adam17	AJ012603UTR#1_at	Adam17	a disintegrin and metalloproteinase domain 17						0.484383	0.410448	up		0.262234	C	0.0012524	0.69 ± 0.23	-0.39 ± 0.21	-0.31 ± 0.2	-A
Adar	U18942_at	Adar	adenosine deaminase, RNA-specific						0.391128	0.846517	up		0.114337	-A	0.0265653	0.45 ± 0.19	-0.48 ± 0.23	0 ± 0.24	-B
Adcy5	M96159_at	Adcy5	adenylate cyclase 5						0.0458058	0.237776	down	down	5.34167e-05	-B	0.00101734	0.39 ± 0.21	-0.76 ± 0.2	0.27 ± 0.23	-B
Adcyap1	M63006_at	Adcyap1	adenylate cyclase activating polypeptide 1				0.0347545	up	0.381744	0.692037	up		0.622861	-B	0.0128003	0.34 ± 0.23	-0.62 ± 0.24	0.18 ± 0.21	-B
Add1	rc_AA891812_at	Add1	adducin 1, alpha						0.4395	0.605722	up	down	0.0416991	-A	0.0114581	0.47 ± 0.27	-0.57 ± 0.23	0.05 ± 0.18	-B
Add3	U35775_at	Add3	adducin 3, gamma				0.124106	down	0.427802	0.766912	up		0.138765	-D	0.00971769	0.61 ± 0.24	-0.2 ± 0.22	-0.34 ± 0.21	-A
Adh4	rc_AA874874_at	Adh4	alcohol dehydrogenase 4 (class II), pi polypeptide						0.455892	0.921105	up	up	0.030653	-A	0.0053578	0.63 ± 0.25	-0.17 ± 0.19	-0.4 ± 0.22	-A
Adk	U57042_s_at	Adk	adenosine kinase						0.273403	0.469659	up	up	0.332574	D	0.0305231	-0.54 ± 0.19	0.28 ± 0.23	0.21 ± 0.25	A
Adprh	M86341_g_at	Adprh	ADP-ribosylarginine hydrolase				0.0272958	down	0.229606	0.390737	down	down	0.368274	-C	0.0199074	-0.28 ± 0.27	0.57 ± 0.18	-0.22 ± 0.21	B
Adprt	U94340_at	Adprt	ADP-ribosyltransferase 1										0.882711	-B	0.019397	-0.31 ± 0.18	-0.3 ± 0.23	0.48 ± 0.24	C
Adra1d	M60654_at	Adra1d	adrenergic receptor, alpha 1d						0.60384	0.296669	up	up	0.634778	B	0.0141557	-0.58 ± 0.19	0.35 ± 0.21	0.2 ± 0.25	A
Adra2b	M32061_at	Adra2b	adrenergic receptor, alpha 2b						0.259317	0.177221	up		0.019004	-B	0.0399303	0.47 ± 0.16	-0.42 ± 0.19	-0.04 ± 0.28	-A
Adrb2	X17607cds_s_at	Adrb2	adrenergic receptor, beta 2						0.313191	0.17263	down		0.116595	C	0.0205263	0.54 ± 0.25	-0.39 ± 0.2	-0.15 ± 0.23	-A
Aes	rc_AA875427_g_at	Aes	amino-terminal enhancer of split				0.410891	down	0.0472038	0.588971	down		4.6898e-05	-D	0.00247216	0.51 ± 0.28	-0.69 ± 0.14	0.06 ± 0.2	-B
Af6	rc_AI071511_s_at	Af6	afadin										0.223671	-A	0.0297983	0.52 ± 0.26	-0.31 ± 0.23	-0.2 ± 0.2	-A
Agrn	M64780_at	Agrn	agrin				0.94509	down	0.234137	0.211102	up	down	0.0544304	-B	0.0058226	0.63 ± 0.27	-0.22 ± 0.23	-0.37 ± 0.18	-A
Akr7a2	rc_AA892821_at	Akr7a2	aldo-keto reductase family 7, member A2 (aflatoxin aldehyde reductase)									up	0.379285	-A	0.0161566	0.57 ± 0.27	-0.27 ± 0.26	-0.3 ± 0.17	-A
Akt2	rc_AI105076_s_at	Akt2	murine thymoma viral (v-akt) oncogene homolog 2						0.133133	0.0832552	down		0.0924966	B	0.00331613	-0.51 ± 0.23	0.67 ± 0.2	-0.07 ± 0.22	B
Alad	rc_AA800745_at	Alad	aminolevulinate, delta-, dehydratase	down			0.079665	down	0.600826	0.423288	down	up	0.0185284	-A	0.000266639	0.75 ± 0.19	-0.4 ± 0.19	-0.36 ± 0.23	-A
Aldoa	M12919mRNA#2_g_at	Aldoa	aldolase A				0.0970704	down					0.793612	-D	0.0472418	0.51 ± 0.19	-0.22 ± 0.25	-0.23 ± 0.24	-A
Aldoc	X06984cds_s_at	Aldoc	aldolase C, fructose-biphosphate			up			0.0134189	0.97996	down	up	0.832924	-A	0.0213174	-0.5 ± 0.3	0.08 ± 0.19	0.41 ± 0.18	D
Alpi	X17611cds_at	Alpi	Alkaline phosphatase 1, intestinal, defined by SSR						0.0402252	0.645129	up		0.937253	-A	0.039276	0.49 ± 0.29	-0.19 ± 0.21	-0.3 ± 0.18	-A
Alpl	J03572_i_at	Alpl	alkaline phosphatase, tissue-nonspecific						0.455863	0.231268	up		0.0433735	-B	0.00309603	0.6 ± 0.26	-0.56 ± 0.23	-0.04 ± 0.17	-A
Amacr	U89905_at	Amacr	alpha-methylacyl-CoA racemase						0.377052	0.476257	down	down	0.892396	-A	0.0167276	0.58 ± 0.22	-0.24 ± 0.24	-0.28 ± 0.22	-A
Amd1	Z15123exon#5_s_at	Amd1	S-adenosylmethionine decarboxylase 1				0.100108	up	0.539101	0.192389	down		0.13716	A	0.0335637	-0.53 ± 0.26	0.22 ± 0.27	0.26 ± 0.17	A
Ania4	AF030089UTR#1_at	Ania4	activity and neurotransmitter-induced early gene protein 4 (ania-4)		1.9								0.00202966	B	0.000502457	-0.72 ± 0.24	0.5 ± 0.19	0.21 ± 0.2	A
Ank3	rc_AI058601_g_at	Ank3	ankyrin 3 (G)						0.0287422	0.0256603	down	down	0.189953	B	0.0349426	-0.21 ± 0.24	0.58 ± 0.14	-0.23 ± 0.25	B
Anxa2	L13039_s_at	Anxa2	calpactin I heavy chain						0.24941	0.126013	up		0.624061	-D	0.036955	0.36 ± 0.25	-0.52 ± 0.21	0.11 ± 0.24	-B
Anxa5	D42137exon_s_at	Anxa5	annexin 5						0.0668332	0.0632478	up	up	0.41327	-B	0.0300844	0.52 ± 0.23	-0.3 ± 0.19	-0.21 ± 0.25	-A
Ap1b1	M77245_at	Ap1b1	adaptor protein complex AP-1, beta 1 subunit				0.868555	down	0.321975	0.226504	down	up	0.191991	C	0.0359038	-0.55 ± 0.21	0.23 ± 0.26	0.24 ± 0.23	A
Ap2b1	M34176_s_at	Ap2b1	adaptor-related protein complex 2, beta 1 subunit						0.321297	0.69864	up	down	0.776254	-A	0.000298396	0.58 ± 0.23	-0.74 ± 0.19	0.13 ± 0.2	-B
Ap3m2	L07074_at	Ap3m2	adaptor-related protein complex 3, mu 2 subunit				0.157265	down	0.679666	0.159038	up	down	0.00134274	-B	0.0201039	0.54 ± 0.28	-0.4 ± 0.17	-0.14 ± 0.22	-A
Apbb3	Y13413_at	Apbb3	amyloid beta (A4) precursor protein-binding, family B, member 3				0.35384	down	0.947298	0.931135	up	down	0.00588241	A	0.0287416	-0.51 ± 0.3	0.42 ± 0.15	0.1 ± 0.22	A
Apc	L19304_s_at	Apc	adenomatosis polyposis coli						0.647431	0.856593	up		0.23845	-D	0.000722768	0.8 ± 0.2	-0.35 ± 0.23	-0.33 ± 0.22	-A
Apex1	D44495_s_at	Apex1	apurinic/apyrimidinic endonuclease 1	down			0.189894	down	0.763674	0.148907	down		0.896724	A	0.00969006	-0.46 ± 0.2	-0.17 ± 0.23	0.5 ± 0.24	D
Apoc3	J02596cds_at	Apoc3	apolipoprotein C-III						0.1518	0.528827	down		0.0198116	-B	0.00158724	0.7 ± 0.22	-0.38 ± 0.22	-0.29 ± 0.21	-A
App	X07648cds_at	App	amyloid beta (A4) precursor protein						0.607326	0.78238	up	down	0.604461	-D	0.0171258	0.12 ± 0.29	-0.57 ± 0.22	0.39 ± 0.17	-B
Ar	M23264_at	Ar	androgen receptor						0.338722	0.552445	up		0.0479682	-D	0.0417529	0.38 ± 0.26	-0.5 ± 0.22	0.06 ± 0.21	-B
Arg1	J02720_at	Arg1	arginase 1						0.840708	0.774955	down		0.0142404	A	0.0122303	-0.53 ± 0.27	0.05 ± 0.2	0.43 ± 0.2	D
Arg2	U90887_at	Arg2	arginase 2						0.2003	0.17344	down	down	0.922761	B	0.032857	-0.51 ± 0.26	0.37 ± 0.14	0.16 ± 0.25	A
Argbp2	rc_AA891194_s_at	Argbp2	Arg/Abl-interacting protein ArgBP2										0.115553	A	0.0410405	-0.12 ± 0.28	0.53 ± 0.21	-0.31 ± 0.2	B
Arl1	rc_AA875253_at	Arl1	ADP-ribosylation factor-like 1						0.29549	0.679324	up	down	0.00741187	B	0.000190177	-0.8 ± 0.21	0.38 ± 0.18	0.37 ± 0.22	A
Arl3	U12568_at	Arl3	ADP-ribosylation-like 3						0.762922	0.593026	down		0.0454995	B	0.00641535	-0.45 ± 0.23	0.63 ± 0.24	-0.12 ± 0.2	B
Arpc1b	AF083269_at	Arpc1b	actin related protein 2/3 complex, subunit 1B						0.961107	0.908962	down	up	0.106536	-A	0.00431997	0.56 ± 0.14	-0.59 ± 0.35	-0.01 ± 0.16	-B
Arsb	D49434_at	Arsb	arylsulfatase B	up			0.000881309	down	0.0453172	0.0382112	up		0.060423	-A	0.022745	0.48 ± 0.23	-0.47 ± 0.2	-0.01 ± 0.25	-A
Atf3	M63282_at	Atf3	activating transcription factor 3						0.485595	0.559108	down		0.0884981	-A	0.0143473	0.59 ± 0.25	-0.27 ± 0.17	-0.28 ± 0.24	-A
Atic	D89514_at	Atic	5-aminoimidazole-4-carboxamide ribonucleotide formyltransferase/IMP						0.327451	0.379897	up	down	0.685378	D	0.000336916	-0.7 ± 0.21	0.02 ± 0.18	0.57 ± 0.22	D
Atp1a3	M28648_s_at	Atp1a3	ATPase, Na+/K+ transporting, alpha 3 polypeptide						0.462671	0.0990382	down	down	0.256829	-A	0.00865652	0.53 ± 0.34	-0.52 ± 0.16	-0.06 ± 0.11	-A
Atp1b1	X63375exon_at	Atp1b1	ATPase Na+/K+ transporting beta 1 polypeptide						0.789434	0.322385	up		0.0476314	-D	0.000525646	0.75 ± 0.23	-0.47 ± 0.18	-0.24 ± 0.22	-A
Atp1b2	J04629_at	Atp1b2	ATPase, Na+/K+ transporting, beta 2 polypeptide						0.183378	0.68884	down		0.117661	-B	0.0218989	0.32 ± 0.25	-0.58 ± 0.25	0.19 ± 0.2	-B
Atp2b1	rc_AI103671_at	Atp2b1	ATPase, Ca++ transporting, plasma membrane 1				0.401922	down					0.059338	-A	0.0355442	0.55 ± 0.27	-0.21 ± 0.22	-0.26 ± 0.21	-A
Atp6b2	Y12635_at	Atp6b2	ATPase, H+ transporting, lysosomal (vacuolar proton pump), beta 56/58 kDa, isoform 2										0.173185	-D	0.035529	0.4 ± 0.25	-0.49 ± 0.21	0.07 ± 0.22	-B
Atp9a	U78977_at	Atp9a	ATPase, class II, type 9A				0.836855	down	0.771833	0.882073	down	down	0.169955	-B	0.00112232	0.47 ± 0.22	-0.74 ± 0.18	0.19 ± 0.23	-B
Atpi	rc_AA891873_f_at	Atpi	ATPase inhibitor										0.0677866	B	0.00403875	-0.61 ± 0.24	0.52 ± 0.26	0.07 ± 0.17	A
Atrn	rc_AA859645_at	Atrn	attractin						0.415325	0.0860485	down		0.373729	B	0.00918521	-0.46 ± 0.21	-0.16 ± 0.17	0.5 ± 0.25	D
Avp	M25646_at	Avp	arginine vasopressin		-5.4				0.680079	0.393718	down		0.0947573	-B	0.0276266	0.51 ± 0.27	-0.43 ± 0.17	-0.04 ± 0.24	-A
Avpr1b	AF064541_s_at	Avpr1b	arginine vasopressin receptor 1B						0.624541	0.476994	up		0.0679307	-B	0.0434564	0.42 ± 0.21	-0.46 ± 0.25	-0.01 ± 0.23	-B
Bach	Y09332cds_s_at	Bach	brain acyl-CoA hydrolase										0.772502	B	0.0316062	0.11 ± 0.22	-0.54 ± 0.21	0.34 ± 0.25	-B
Bad	AF003523_s_at	Bad	bcl-2 associated death agonist						0.306893	0.465693	up		0.748146	A	0.00980079	-0.42 ± 0.26	0.61 ± 0.14	-0.13 ± 0.24	B
Bat3	rc_AI010293_at	Bat3	HLA-B-associated transcript 3				0.375013	down	0.498962	0.353899	up		0.603454	C	0.0211963	0.17 ± 0.23	0.45 ± 0.17	-0.45 ± 0.25	-C
Bax	U59184_at	Bax	Bcl2-associated X protein				0.273479	down	0.105725	0.906675	up		0.0937703	-B	0.0291338	0.42 ± 0.22	-0.51 ± 0.29	0.03 ± 0.18	-B
Bcat1	U35774_at	Bcat1	branched chain aminotransferase 1, cytosolic						0.432526	0.167285	up		0.225422	-A	0.0424078	0.31 ± 0.28	-0.53 ± 0.21	0.15 ± 0.21	-B
Begain	AF064868_g_at	Begain	brain-enriched guanylate kinase-associated						0.745491	0.846297	down	down	0.0578551	D	0.00368701	-0.05 ± 0.23	0.61 ± 0.23	-0.48 ± 0.2	B
Best5	Y07704_g_at	Best5	Best5 protein										0.229304	-A	0.0396116	-0.01 ± 0.31	-0.48 ± 0.14	0.39 ± 0.21	-B
Bhlhb3	AF009329_at	Bhlhb3	basic helix-loop-helix domain containing, class B3	down									0.389008	A	0.0452889	-0.02 ± 0.28	0.48 ± 0.22	-0.36 ± 0.19	B
Bin1	rc_AI102031_at	Bin1	myc box dependent interacting protein 1				0.520903	down	0.507032	0.73304	down	up	0.0763289	C	0.0317063	0.26 ± 0.23	-0.56 ± 0.13	0.22 ± 0.27	-B
Bsg	X54640_at	Bsg	basigin				0.992311	up	0.00905063	0.563661	down	down	0.0398256	-A	0.0250389	0.46 ± 0.25	-0.5 ± 0.19	0.01 ± 0.24	-B
Btbd14b	AF015911_at	Btbd14b	BTB (POZ) domain containing 14B										0.01501	-A	0.0233126	0.33 ± 0.26	-0.55 ± 0.21	0.17 ± 0.21	-B
Btg3	AF087037_g_at	Btg3	B-cell translocation gene 3						0.519367	0.678473	up	down	0.000351859	B	0.0329823	-0.27 ± 0.19	0.53 ± 0.26	-0.22 ± 0.23	B
C1qb	X71127_at	C1qb	complement component 1, q subcomponent, beta polypeptide						0.16456	0.084738	down	up	0.0644399	-B	0.0200758	-0.57 ± 0.12	0.37 ± 0.29	0.13 ± 0.22	A
C1qbp	rc_AI178135_at	C1qbp	complement component 1, q subcomponent binding protein				0.0343058	down	0.446889	0.355724	up		0.10335	-A	0.00325731	0.67 ± 0.21	-0.27 ± 0.17	-0.33 ± 0.24	-A
C1s	D88250_at	C1s	complement component 1, s subcomponent									up	0.658041	A	0.0165816	0.57 ± 0.26	-0.32 ± 0.25	-0.23 ± 0.19	-A
Ca4	S68245_g_at	Ca4	carbonic anhydrase 4										0.0625814	-A	0.00137891	0.67 ± 0.29	-0.2 ± 0.15	-0.44 ± 0.17	-A
Cacna1g	AF027984_at	Cacna1g	calcium channel, voltage-dependent, T type, alpha 1G subunit						0.108069	0.465847	down		0.459281	-B	0.00105627	0.67 ± 0.26	-0.54 ± 0.16	-0.17 ± 0.2	-A
Cacnb3	M88751_at	Cacnb3	calcium channel, voltage-dependent, beta 3 subunit				0.368569	down	0.403451	0.0613567	up		0.00399909	-B	0.0342803	0.36 ± 0.25	-0.55 ± 0.14	0.08 ± 0.25	-B
Calb1	M31178_at	Calb1	calbindin 1				0.127842	down	0.0417761	0.0511477	down	down	0.491009	-A	0.0213327	0.48 ± 0.29	-0.47 ± 0.15	-0.06 ± 0.21	-A
Calb2	X66974_at	Calb2	calbindin 2						0.0442399	0.0592055	down	down	0.00353321	-B	0.0047349	0.65 ± 0.25	-0.37 ± 0.23	-0.22 ± 0.19	-A
Calcrl	L27487_at	Calcrl	calcitonin receptor-like						0.180084	0.359741	up		0.366982	-A	0.0289733	0.5 ± 0.31	-0.4 ± 0.21	-0.13 ± 0.15	-A
Calr	D78308_g_at	Calr	calreticulin	up			0.00188437	up	0.349965	0.988714	up	down	0.875429	-A	0.00854443	-0.59 ± 0.26	0.22 ± 0.17	0.35 ± 0.22	A
Camk2g	J04063_at	Camk2g	calcium/calmodulin-dependent protein kinase (CaM kinase) II gamma	down			2.57685e-05	down	0.472257	0.112273	up		0.136056	-A	1.3185e-05	0.88 ± 0.16	-0.56 ± 0.24	-0.26 ± 0.18	-A
Cap1	L11930_at	Cap1	cyclase-associated protein homologue						0.385215	0.396099	up		0.512992	A	0.00656724	-0.6 ± 0.28	0.4 ± 0.19	0.2 ± 0.18	A
Cap2	rc_AI145367_at	Cap2	adenylyl cyclase-associated protein 2						0.220662	0.986727	up		0.178512	-A	0.0172851	0.5 ± 0.25	-0.49 ± 0.19	-0.01 ± 0.23	-A
Capn3	AF061726_s_at	Capn3	calpain 3						0.308339	0.086605	down		0.53114	-A	0.00938481	0.34 ± 0.29	0.29 ± 0.17	-0.54 ± 0.2	-C
Capns1	rc_AA892814_s_at	Capns1	calpain, small subunit 1				0.591006	down	0.626684	0.0871011	up	down	0.111959	-A	0.0397372	0.47 ± 0.25	-0.4 ± 0.22	-0.12 ± 0.22	-A
Casp2	U77933_at	Casp2	caspase 2						0.478174	0.709391	up		0.137917	B	0.000362754	-0.71 ± 0.19	0.57 ± 0.13	0.18 ± 0.26	A
Cav	Z46614cds_at	Cav	caveolin										0.0955224	-D	0.0147713	0.26 ± 0.2	0.34 ± 0.18	-0.5 ± 0.26	-C
Cbr1	X95986mRNA#1_f_at	Cbr1	carbonyl reductase 1				0.0218545	down	0.140938	0.524328	up		0.109343	-C	0.00884501	0.38 ± 0.21	0.28 ± 0.18	-0.52 ± 0.25	-C
Cckbr	M99418_at	Cckbr	cholecystokinin B receptor						0.258719	0.807141	up		0.508865	-A	0.00297793	0.6 ± 0.25	-0.54 ± 0.2	-0.11 ± 0.2	-A
Ccnd1	rc_AA957218_at	Ccnd1	cyclin D1						0.491362	0.0851328	down	up	0.00542576	-B	7.30943e-05	0.72 ± 0.22	-0.7 ± 0.2	-0.09 ± 0.19	-A
Ccnl	AF030091UTR#1_g_at	Ccnl	cyclin L										0.0216877	A	0.00264717	-0.59 ± 0.22	0.6 ± 0.19	0.02 ± 0.23	A
Cd14	AF087944mRNA_s_at	Cd14	CD14 antigen						0.273757	0.136835	up	up	0.212695	-B	0.00277178	0.45 ± 0.21	-0.66 ± 0.21	0.17 ± 0.23	-B
Cd24	rc_AI171462_s_at	Cd24	CD24 antigen									up	0.38576	B	0.000305708	-0.54 ± 0.27	0.75 ± 0.2	-0.17 ± 0.16	B
Cd36l2	D10587_g_at	Cd36l2	CD36 antigen (collagen type I receptor, thrombospondin receptor)-like 2										0.705744	-A	0.0465178	0.24 ± 0.17	-0.53 ± 0.26	0.22 ± 0.25	-B
Cd37	X53517_at	Cd37	CD37 antigen						0.0152484	0.00536217	down	up	0.0333477	-B	0.00297603	0.47 ± 0.23	-0.65 ± 0.22	0.15 ± 0.2	-B
Cdc5l	AF000578_at	Cdc5l	cell division cycle 5-like (S. pombe)						0.212311	0.291875	up	up	0.469284	B	0.0382791	-0.32 ± 0.21	0.53 ± 0.24	-0.16 ± 0.23	B
Cdh8	AB010436_at	Cdh8	cadherin 8						0.546607	0.862318	up		0.00170402	B	0.0256778	0.41 ± 0.31	0.11 ± 0.16	-0.46 ± 0.18	-D
Cdk5r	rc_AA850669_at	Cdk5r	cyclin-dependent kinase 5, regulatory subunit 1 (p35)										0.237718	-B	0.00404541	0.65 ± 0.21	-0.41 ± 0.2	-0.2 ± 0.24	-A
Cds1	AB000517_s_at	Cds1	CDP-diacylglycerol synthase (phosphatidate cytidylyltransferase) 1						0.187516	0.847617	up		0.998369	-A	0.0107344	0.47 ± 0.29	-0.56 ± 0.18	0.08 ± 0.2	-B
Cebpb	S77528cds_s_at	Cebpb	CCAAT/enhancer binding protein (C/EBP), beta						0.726055	0.889493	down		0.0927167	A	0.0014129	-0.64 ± 0.19	0.54 ± 0.2	0.11 ± 0.23	A
Celsr3	AB011528_g_at	Celsr3	cadherin EGF LAG seven-pass G-type receptor 3						0.31918	0.865806	up	down	0.0327064	A	0.014905	-0.57 ± 0.16	0.25 ± 0.21	0.29 ± 0.26	A
Cfl1	rc_AI105348_i_at	Cfl1	cofilin 1				0.871492	down	0.221511	0.315323	up		0.0397548	C	0.0490322	-0.38 ± 0.33	0.48 ± 0.14	-0.06 ± 0.19	B
c-fos	X06769cds_g_at	c-fos	c-fos oncogene		2.8								0.599467	C	0.022852	0.56 ± 0.27	-0.26 ± 0.15	-0.25 ± 0.23	-A
Cftr	M89906_at	Cftr	cystic fibrosis transmembrane conductance regulator homolog						0.400119	0.593031	down		0.397842	-A	0.0194538	0.47 ± 0.25	-0.51 ± 0.2	-0.02 ± 0.22	-B
Cgr19	U66471_at	Cgr19	cell growth regulatory with ring finger domain										0.299528	B	0.00481623	-0.59 ± 0.17	0.07 ± 0.21	0.45 ± 0.25	D
Cgref1	U66470_at	Cgref1	cell growth regulator with EF hand domain 1				0.126662	down	0.38305	0.0840158	up	down	0.709544	D	0.0207643	-0.48 ± 0.17	-0.06 ± 0.26	0.43 ± 0.23	D
Chetk	AB006607_at	Chetk	choline/ethanolamine kinase										0.0114811	C	0.00288271	0.61 ± 0.27	-0.52 ± 0.18	-0.14 ± 0.2	-A
Chga	X06832cds#2_s_at	Chga	chromogranin A						0.104189	0.249526	down	down	0.144994	B	0.0205067	-0.54 ± 0.33	0.27 ± 0.13	0.27 ± 0.16	A
Chp	U39875_at	Chp	calcium binding protein p22										0.122082	-A	0.00474308	0.61 ± 0.29	-0.5 ± 0.22	-0.09 ± 0.15	-A
Chrd	D86581_at	Chrd	chordin						0.306893	0.271034	down		0.849794	C	0.00640725	-0.63 ± 0.22	0.29 ± 0.22	0.31 ± 0.22	A
Chrna7	L31619_at	Chrna7	cholinergic receptor, nicotinic, alpha polypeptide 7						0.019952	0.0392558	up		0.517435	-A	0.0101478	0.48 ± 0.25	-0.58 ± 0.14	0.06 ± 0.25	-B
Chrnb4	U42976_at	Chrnb4	cholinergic receptor, nicotinic, beta polypeptide 4						0.0218778	0.0382417	down		0.0799648	-B	0.000472323	0.74 ± 0.24	-0.21 ± 0.2	-0.48 ± 0.2	-A
Cirbp	AB000362_at	Cirbp	cold inducible RNA-binding protein	down			0.00594822	down	0.0325588	0.0255827	down	up	0.0224867	-D	0.0197003	0.52 ± 0.29	-0.08 ± 0.25	-0.39 ± 0.13	-D
Cirl2	AF081148_s_at	Cirl2	calcium-independent alpha-latrotoxin receptor homolog 2										0.0802253	A	0.00356145	-0.61 ± 0.28	0.54 ± 0.19	0.09 ± 0.19	A
Cirl3	AF063103_at	Cirl3	calcium-independent alpha-latrotoxin receptor homolog 3										0.988702	-D	0.0202279	-0.11 ± 0.19	0.55 ± 0.27	-0.35 ± 0.21	B
Cish2	AF075382_at	Cish2	cytokine inducible SH2-containing protein 2										0.532695	-A	0.00188574	0.58 ± 0.28	-0.6 ± 0.22	-0.02 ± 0.15	-A
Cited2	rc_AA900476_g_at	Cited2	Cbp/p300-interacting transactivator, with Glu/Asp-rich carboxy-terminal domain, 2						0.133809	0.0857659	down	up	0.214935	B	0.0212774	-0.55 ± 0.21	0.38 ± 0.23	0.18 ± 0.25	A
Clcn2	AF005720mRNA#3_s_at	Clcn2	chloride channel 2	down			0.652491	down	0.276835	0.455189	up		0.54437	A	0.000519865	-0.7 ± 0.19	0.07 ± 0.21	0.54 ± 0.23	D
Clta	M15882_at	Clta	clathrin, light polypeptide (Lca)						0.0617442	0.253594	up		0.527429	A	0.0373881	-0.48 ± 0.27	0.42 ± 0.23	0.07 ± 0.2	A
Cnp1	L16532_at	Cnp1	cyclic nucleotide phosphodiesterase 1										0.370117	-B	0.00559943	0.64 ± 0.2	-0.24 ± 0.28	-0.34 ± 0.19	-A
Cntn1	D38492_at	Cntn1	contactin 1				0.059609	down	0.149658	0.785697	up		0.0498287	-A	0.00347838	0.51 ± 0.21	-0.61 ± 0.23	0.06 ± 0.21	-B
Cntnap1	AF000114_at	Cntnap1	contactin associated protein 1						0.259928	0.126239	up		0.109991	-B	0.00976017	0.56 ± 0.21	-0.48 ± 0.22	-0.09 ± 0.24	-A
Col11a1	AJ005396_at	Col11a1	procollagen, type XI, alpha 1						0.24556	0.958054	down	down	0.000323736	A	0.00756423	-0.47 ± 0.21	0.58 ± 0.31	-0.07 ± 0.15	B
Copb1	rc_AI105054_at	Copb1	coatomer protein complex, subunit beta 1						0.335719	0.455525	down		0.451632	A	0.01898	-0.57 ± 0.3	0.26 ± 0.15	0.27 ± 0.21	A
Coro1b	AJ006064_g_at	Coro1b	coronin, actin-binding protein, 1B	down			0.660642	down	0.244047	0.0888443	down	up	0.0445016	-B	0.010903	0.57 ± 0.25	-0.45 ± 0.18	-0.1 ± 0.23	-A
Cox5b	rc_AI229620_s_at	Cox5b	cytochrome c oxidase subunit Vb				0.209419	down	0.160642	0.722231	up		0.268903	B	0.00394764	-0.35 ± 0.21	0.69 ± 0.21	-0.24 ± 0.23	B
Cox7b	rc_AA866477_at	Cox7b	cytochrome c oxidase subunit VIIb						0.896406	0.812129	up	down	0.00995517	B	0.0144443	-0.43 ± 0.2	0.55 ± 0.24	-0.1 ± 0.23	B
Cpd	U62897_at	Cpd	carboxypeptidase D				0.899501	up	0.0685351	0.32027	up	up	0.228593	-D	0.000509003	0.73 ± 0.22	-0.41 ± 0.26	-0.31 ± 0.16	-A
Cplx1	D70817_at	Cplx1	complexin 1						0.704308	0.636654	up		0.0791005	-A	0.00464308	0.48 ± 0.27	-0.64 ± 0.19	0.1 ± 0.2	-B
Cplx2	U35099_at	Cplx2	complexin 2						0.620472	0.0298948	up	up	0.0173489	-D	0.00123971	0.63 ± 0.27	-0.59 ± 0.18	-0.1 ± 0.18	-A
Cr16	U25281_at	Cr16	SH3 domain binding protein CR16										0.972183	A	0.0016527	-0.68 ± 0.16	0.49 ± 0.17	0.18 ± 0.26	A
Crhbp	AF003904mRNA_g_at	Crhbp	corticotropin releasing hormone binding protein						0.122845	0.448373	up	down	0.221587	B	0.000656395	-0.68 ± 0.21	0.1 ± 0.24	0.52 ± 0.18	D
Cript	rc_AA818843_s_at	Cript	postsynaptic protein Cript						0.431521	0.262886	up		0.0448705	A	0.0344891	-0.26 ± 0.28	0.53 ± 0.21	-0.23 ± 0.2	B
Crmp1	U52102_at	Crmp1	collapsin response mediator protein 1				0.501241	down	0.769894	0.390842	up	down	0.349246	-A	0.012634	0.58 ± 0.32	-0.4 ± 0.18	-0.18 ± 0.16	-A
Crot	U26033_at	Crot	carnitine O-octanoyltransferase	up					0.812751	0.107314	up		0.0187579	A	0.0318311	-0.47 ± 0.23	0.44 ± 0.22	0.07 ± 0.24	A
Crp	M13100cds#5_s_at	Crp	c reactive protein, pentraxin related										0.00671039	B	0.0055659	-0.67 ± 0.22	0.33 ± 0.23	0.26 ± 0.23	A
Cryab	X60351cds_s_at	Cryab	crystallin, alpha B	up		up	0.631893	up	0.124229	0.748701	down	up	0.499292	A	3.09743e-09	-0.92 ± 0.16	0.99 ± 0.2	-0.05 ± 0.14	B
Csad	M64755_at	Csad	cysteine-sulfinate decarboxylase						0.539063	0.124233	down		0.500212	A	0.0160033	-0.47 ± 0.17	0.54 ± 0.26	-0.02 ± 0.24	B
Csda	D28557_s_at	Csda	cold shock domain protein A						0.303016	0.0866418	down	up	0.00239544	B	0.0123386	-0.45 ± 0.23	0.58 ± 0.14	-0.07 ± 0.26	B
Csnk1g2	U22297_at	Csnk1g2	casein kinase 1 gamma 2 isoform						0.776607	0.609742	up	up	0.577636	-A	0.00848948	0.35 ± 0.19	-0.62 ± 0.27	0.23 ± 0.21	-B
Cspg5	E13541cds_s_at	Cspg5	chondroitin sulfate proteoglycan 5	down			0.0263006	down	0.245612	0.588485	down	up	0.745024	-B	0.00208773	0.36 ± 0.18	-0.7 ± 0.26	0.26 ± 0.21	-B
Csrp2	U44948_at	Csrp2	cysteine and glycine-rich protein 2						0.173268	0.0782693	up	down	0.102331	-A	0.00177223	0.67 ± 0.27	-0.51 ± 0.19	-0.13 ± 0.19	-A
Cstb	rc_AI008888_at	Cstb	cystatin B										0.413234	-A	0.0019282	-0.12 ± 0.21	0.68 ± 0.23	-0.44 ± 0.21	B
Ctf1	D78591_at	Ctf1	cardiotrophin 1						0.787742	0.722387	down		0.557165	-B	0.0227099	0.18 ± 0.27	-0.58 ± 0.14	0.29 ± 0.24	-B
Ctnnd2	AB008752_at	Ctnnd2	catenin (cadherin-associated protein), delta 2 (neural plakophilin-related arm-repeat protein)						0.109694	0.446163	down		0.0979397	-A	0.0118558	0.48 ± 0.28	-0.55 ± 0.18	0 ± 0.2	-B
Ctsl	S85184_g_at	Ctsl	cathepsinL				0.101339	down	0.103054	0.103973	up		0.398119	B	0.042423	0.22 ± 0.28	-0.54 ± 0.17	0.24 ± 0.22	-B
Ctxn	L15011_at	Ctxn	cortexin										0.0335217	-B	0.0281575	0.48 ± 0.23	-0.44 ± 0.21	-0.07 ± 0.23	-A
Cutl1	U09229_at	Cutl1	cut (Drosophila)-like 1										0.0681867	A	0.011132	-0.39 ± 0.2	0.59 ± 0.29	-0.16 ± 0.18	B
Cx3cl1	rc_AA800602_s_at	Cx3cl1	chemokine (C-X3-C motif) ligand 1						0.301607	0.222853	up	down	0.00163388	-B	0.0162055	0.41 ± 0.22	-0.57 ± 0.25	0.1 ± 0.22	-B
Cycs	K00750exon#2-3_g_at	Cycs	cytochrome c, somatic						0.0164861	0.0696035	up		0.00131207	B	0.0131316	-0.45 ± 0.27	0.59 ± 0.14	-0.06 ± 0.23	B
Cyp2e1	S48325_s_at	Cyp2e1	cytochrome P450, subfamily 2E, polypeptide 1						0.223619	0.14925	up		0.00773933	-B	0.015459	0.52 ± 0.18	-0.47 ± 0.26	-0.04 ± 0.22	-A
Cyp4f4	U39206_at	Cyp4f4	cytochrome P450 4F4			up						up	0.508352	B	0.0161679	-0.54 ± 0.31	0.16 ± 0.14	0.36 ± 0.18	A
Cyp51	rc_AA997614_s_at	Cyp51	cytochrome P450, subfamily 51						0.208355	0.0342888	up	down	0.289496	-D	0.0114259	0.58 ± 0.21	-0.41 ± 0.21	-0.13 ± 0.24	-A
Dad1	rc_AI013627_at	Dad1	defender against cell death 1						0.150542	0.0815997	up	down	0.0874493	C	0.0260113	-0.37 ± 0.24	-0.2 ± 0.22	0.47 ± 0.23	C
Dbnl	rc_AA800743_at	Dbnl	drebrin-like						0.432647	0.0393171	up	up	0.00954087	-D	0.0315457	0.49 ± 0.23	-0.43 ± 0.12	-0.06 ± 0.27	-A
Dbp	J03179_at	Dbp	D site albumin promoter binding protein	down		up	0.00426412	down	0.101294	0.142009	down	up	0.00279235	B	0.0109633	-0.52 ± 0.21	0.51 ± 0.23	0.06 ± 0.23	A
Dcn	X59859_i_at	Dcn	decorin						0.2754	0.98165	down	down	0.257343	-A	0.0258098	0.52 ± 0.26	-0.06 ± 0.18	-0.36 ± 0.23	-D
Ddah1	D86041_at	Ddah1	dimethylarginine dimethylaminohydrolase 1						0.13018	0.0809055	up		0.786775	-D	0.00569421	0.6 ± 0.19	-0.45 ± 0.28	-0.17 ± 0.2	-A
Ddp2	rc_AA799464_at	Ddp2	small zinc finger-like protein DDP2										0.498989	-B	0.0435616	0.51 ± 0.23	-0.18 ± 0.18	-0.27 ± 0.26	-A
Dgka	S49760_g_at	Dgka	diacylglycerol kinase, alpha (80 kDa)						0.536009	0.64866	down		0.00087646	A	9.2808e-05	-0.78 ± 0.24	0.23 ± 0.14	0.51 ± 0.2	A
Dgkg	D38448_at	Dgkg	diacylglycerol kinase, gamma						0.488649	0.359242	up		0.0444833	-C	0.00330198	0.64 ± 0.25	-0.39 ± 0.13	-0.27 ± 0.23	-A
Dlg2	U50717_s_at	Dlg2	discs, large (Drosophila) homolog 2 (chapsyn-110)						0.398858	0.407542	up		0.138797	-A	0.0390632	0.37 ± 0.22	-0.51 ± 0.33	0.09 ± 0.15	-B
Dmd	X69767_at	Dmd	dystrophin						0.0475143	0.225335	up		0.548838	-D	0.00501627	0.32 ± 0.2	-0.65 ± 0.29	0.28 ± 0.17	-B
Dncic2	U39044_at	Dncic2	dynein, cytoplasmic, intermediate polypeptide 2										0.00285251	A	0.0434973	-0.37 ± 0.28	0.5 ± 0.18	-0.06 ± 0.21	B
Dncli2	U15138_at	Dncli2	LIC-2 dynein light intermediate chain 53/55										0.575093	-C	0.0349264	0.51 ± 0.24	-0.41 ± 0.25	-0.07 ± 0.21	-A
Dnm1	X54531mRNA_at	Dnm1	dynamin 1						0.221349	0.116455	up		0.0186527	-A	0.00374865	0.63 ± 0.28	-0.41 ± 0.2	-0.24 ± 0.17	-A
Dnm1l	AF020210_s_at	Dnm1l	dynamin 1-like						0.258542	0.341522	up	down	0.402639	-D	0.0497464	0.48 ± 0.2	-0.37 ± 0.26	-0.11 ± 0.23	-A
Dpp3	D89340_at	Dpp3	dipeptidylpeptidase III				0.0981744	down	0.249143	0.400898	up	down	0.952719	-A	0.0441988	0.48 ± 0.22	-0.31 ± 0.24	-0.17 ± 0.23	-A
Dpysl2	Z46882cds_at	Dpysl2	dihydropyrimidinase-like 2						0.853043	0.865098	down		0.498925	-A	0.0137222	0.59 ± 0.21	-0.29 ± 0.16	-0.27 ± 0.27	-A
Drd3	X53944_at	Drd3	dopamine receptor D3						0.905596	0.787667	down		0.0107564	-B	0.0013326	0.69 ± 0.3	-0.5 ± 0.19	-0.19 ± 0.16	-A
Drpla	U31777_g_at	Drpla	dentatorubral pallidoluysian atrophy										0.00134317	-B	0.0284148	0.44 ± 0.28	-0.51 ± 0.22	0.03 ± 0.2	-B
Dusp6	U42627_at	Dusp6	dual specificity phosphatase 6	up			0.0406997	up	0.357478	0.915796	up	down	0.00618137	A	0.00363094	-0.64 ± 0.29	0.25 ± 0.16	0.37 ± 0.19	A
Ech1	U08976_at	Ech1	enoyl coenzyme A hydratase 1				0.248911	down	0.811704	0.929914	up	up	0.991998	-C	0.0166948	-0.41 ± 0.18	0.57 ± 0.18	-0.11 ± 0.28	B
Edg1	U10303_at	Edg1	endothelial differentiation sphingolipid G-protein-coupled receptor 1										0.856574	C	0.025569	-0.03 ± 0.22	0.53 ± 0.2	-0.39 ± 0.25	B
Ednrb	X57764_s_at	Ednrb	endothelin receptor type B				0.0020054	down	0.00886673	0.475661	down	up	0.0028786	-A	3.39586e-07	0.96 ± 0.25	-0.54 ± 0.19	-0.41 ± 0.1	-A
Eef2	rc_AA892801_g_at	Eef2	eukaryotic translation elongation factor 2				0.800806	down	0.520548	0.727882	up		0.19981	-A	0.0481537	0.3 ± 0.25	-0.52 ± 0.21	0.15 ± 0.23	-B
Egr1	U75398_s_at	Egr1	early growth response 1	up			0.00346341	up	0.664939	0.306991	down	down	0.297491	-A	0.00361097	0.45 ± 0.23	-0.65 ± 0.16	0.13 ± 0.23	-B
Eif2ak3	AF096835_g_at	Eif2ak3	eukaryotic translation initiation factor 2 alpha kinase 3						0.419279	0.906575	up		0.0126898	B	0.0118186	-0.41 ± 0.25	0.58 ± 0.25	-0.14 ± 0.19	B
Eif2b	Z48225_at	Eif2b	eukaryotic translation initiation factor 2B										0.0558471	-A	0.00224446	0.68 ± 0.17	-0.44 ± 0.19	-0.23 ± 0.25	-A
Eif4ebp1	U05014_at	Eif4ebp1	eukaryotic translation initiation factor 4E binding protein 1				0.113597	down	0.918168	0.0119881	down	up	0.428683	A	0.0102986	-0.58 ± 0.28	0.36 ± 0.22	0.22 ± 0.16	A
Eif4g2	U95052UTR#1_s_at	Eif4g2	eukaryotic translation initiation factor 4 gamma, 2						0.252185	0.78359	up		0.0532267	B	0.0302767	-0.53 ± 0.32	0.19 ± 0.21	0.31 ± 0.16	A
Eif5	rc_AI012604_at	Eif5	eukaryotic initiation factor 5 (eIF-5)	down			0.82663	down	0.0987476	0.0582969	down	up	0.234014	B	0.0133969	-0.23 ± 0.21	0.62 ± 0.22	-0.3 ± 0.24	B
Elf1	X56747cds_at	Elf1	E74-like factor 1 (ets domain transcription factor)						0.105244	0.191953	down		0.866163	C	0.0401654	0.02 ± 0.29	-0.5 ± 0.18	0.36 ± 0.22	-B
Emd	X98377_g_at	Emd	emerin						0.191844	0.442637	up		0.0643575	C	0.0138081	0.04 ± 0.28	-0.57 ± 0.14	0.41 ± 0.23	-B
Epac	U78167_at	Epac	cAMP-regulated guanine nucleotide exchange factor I (cAMP-GEFI)										0.726578	B	0.00205036	-0.52 ± 0.2	-0.14 ± 0.18	0.58 ± 0.25	D
Ephb1	X13411cds_s_at	Ephb1	Eph receptor B1						0.906335	0.715245	up		0.861796	-B	0.00708672	0.49 ± 0.24	-0.61 ± 0.16	0.01 ± 0.24	-B
Epim	L20823_at	Epim	epimorphin										0.612519	-C	0.0152397	-0.21 ± 0.24	0.64 ± 0.16	-0.27 ± 0.24	B
Epn1	AF018261_at	Epn1	Epsin 1						0.944738	0.0607536	up		0.0496329	-B	0.00529829	0.55 ± 0.25	-0.58 ± 0.22	0 ± 0.2	-B
Erbb3	U52530_s_at	Erbb3	avian erythroblastosis oncogene B 3						0.0381083	0.518313	down		0.646452	-A	0.00048209	0.76 ± 0.25	-0.33 ± 0.21	-0.38 ± 0.18	-A
Etfa	rc_AA894174_g_at	Etfa	electron transferring flavoprotein, alpha polypeptide						0.199961	0.483622	up		0.0103741	A	0.0186625	-0.44 ± 0.28	0.55 ± 0.15	-0.06 ± 0.22	B
F3	U07619_at	F3	coagulation factor 3						0.988918	0.724232	down	up	0.00832819	B	0.047735	-0.27 ± 0.29	0.51 ± 0.23	-0.19 ± 0.19	B
Faah	U72497_at	Faah	fatty acid amide hydrolase	down			0.00492661	down	0.567915	0.0630664	up	down	0.154065	-B	0.018381	0.55 ± 0.23	-0.41 ± 0.18	-0.11 ± 0.25	-A
Fabp3	J02773_at	Fabp3	fatty acid binding protein 3				0.00138473	down	0.00216792	0.272069	up	down	0.744486	B	0.00794398	0.6 ± 0.21	-0.43 ± 0.17	-0.16 ± 0.25	-A
Fabp5	S69874_s_at	Fabp5	fatty acid binding protein 5, epidermal				0.0105554	down	0.130634	0.0909272	up		0.815949	-B	0.0111849	0.58 ± 0.2	-0.28 ± 0.23	-0.28 ± 0.23	-A
Facl2	rc_AI044900_s_at	Facl2	fatty acid Coenzyme A ligase, long chain 2										0.741611	A	0.00458114	0.52 ± 0.3	-0.62 ± 0.24	0.05 ± 0.12	-B
Facl3	D30666_at	Facl3	fatty acid Coenzyme A ligase, long chain 3										0.75904	D	0.0233395	-0.39 ± 0.19	0.53 ± 0.32	-0.09 ± 0.17	B
Facl4	D85189_at	Facl4	fatty acid Coenzyme A ligase, long chain 4										0.0812559	B	0.0405296	-0.42 ± 0.24	0.48 ± 0.2	-0.05 ± 0.25	B
Facl6	S56508_s_at	Facl6	fatty acid Coenzyme A ligase, long chain 6										0.597293	D	0.000198417	-0.01 ± 0.19	0.74 ± 0.25	-0.61 ± 0.19	B
Fasn	X13527cds_s_at	Fasn	fatty acid synthase	down			0.0368388	down	0.854271	0.0632961	down		0.305257	-A	0.0375532	0.39 ± 0.24	-0.53 ± 0.18	0.06 ± 0.25	-B
Fbxo2	AF098301_at	Fbxo2	neural F box protein NFB42				0.455807	down	0.41127	0.0666046	up		0.151494	-B	0.0236677	0.5 ± 0.24	-0.42 ± 0.15	-0.1 ± 0.26	-A
Fdft1	M95591_at	Fdft1	farnesyl diphosphate farnesyl transferase 1	down			0.0317641	down	0.123821	0.0612126	up		0.0106211	-B	0.0130468	0.49 ± 0.27	-0.52 ± 0.21	0.03 ± 0.2	-B
Fdps	rc_AI180442_at	Fdps	farensyl diphosphate synthase				0.0680775	down	0.163833	0.09016	up		0.0441838	A	0.00371025	-0.41 ± 0.23	0.66 ± 0.2	-0.19 ± 0.22	B
Fez1	U63740_at	Fez1	protein kinase C-binding protein Zeta1						0.146756	0.110114	down	down	0.147921	-B	0.000185723	0.68 ± 0.18	-0.74 ± 0.16	-0.03 ± 0.25	-A
Fgfr1	S54008_i_at	Fgfr1	Fibroblast growth factor receptor 1				0.30566	up	0.3695	0.174864	up		0.622153	-A	0.00395666	-0.35 ± 0.31	-0.38 ± 0.11	0.57 ± 0.19	C
Fgfr2	L19112_g_at	Fgfr2	fibroblast growth factor receptor 2						0.252097	0.0512129	down	up	0.219437	-D	0.0115351	0.49 ± 0.27	-0.54 ± 0.21	-0.01 ± 0.19	-B
Fkbp1a	rc_AA875594_s_at	Fkbp1a	FK506-binding protein 1a						0.0357303	0.93921	up		0.654228	B	0.0262561	-0.55 ± 0.32	0.3 ± 0.2	0.2 ± 0.16	A
Fkbp4	rc_AI231547_at	Fkbp4	FK506 binding protein 4 (59 kDa)	up					0.141044	0.200869	down	down	0.196146	C	0.0131433	-0.45 ± 0.2	-0.14 ± 0.22	0.51 ± 0.25	D
Fn1	X05834_at	Fn1	fibronectin 1						0.822274	0.305902	down	up	0.517049	A	0.00748559	-0.6 ± 0.22	0.36 ± 0.22	0.25 ± 0.22	A
Folh1	U75973_at	Folh1	folate hydrolase						0.212613	0.251557	up		0.155042	-C	0.00472972	0.68 ± 0.18	-0.38 ± 0.18	-0.22 ± 0.26	-A
Frap1	U11681_at	Frap1	FK506 binding protein 12-rapamycin associated protein 1										0.0293155	B	0.0274635	-0.51 ± 0.2	0.43 ± 0.27	0.04 ± 0.22	A
Freq	L27421_at	Freq	frequenin homolog (Drosophila)										0.106477	-D	0.0037459	0.5 ± 0.28	-0.62 ± 0.19	0.07 ± 0.18	-B
Fstl	rc_AA859885_at	Fstl	follistatin-like										0.353002	D	0.0379261	-0.52 ± 0.2	0.2 ± 0.27	0.26 ± 0.22	A
Fxyd1	rc_AA799645_g_at	Fxyd1	FXYD domain-containing ion transport regulator 1						0.0581419	0.791383	down	up	0.995678	A	0.0439099	-0.49 ± 0.26	0.36 ± 0.26	0.13 ± 0.19	A
Fzd2	L02530_at	Fzd2	frizzled homolog 2 (Drosophila)						0.748183	0.726445	up	down	0.153492	-B	0.00760263	0.5 ± 0.21	-0.55 ± 0.23	0.01 ± 0.22	-B
G10	AF058791_at	G10	maternal G10 transcript										0.269969	A	0.0205984	-0.47 ± 0.25	0 ± 0.19	0.45 ± 0.24	D
Ga	J05499_at	Ga	liver mitochondrial glutaminase										0.273134	-C	0.0141913	-0.12 ± 0.27	-0.48 ± 0.22	0.48 ± 0.19	C
Gaa	rc_AA892486_at	Gaa	glucosidase, alpha; acid (Pompe disease, glycogen storage disease type II)				0.765991	down	0.434159	0.654044	down		0.0254252	-B	0.0161624	0.49 ± 0.28	-0.51 ± 0.16	-0.04 ± 0.21	-A
Gabbr1	AB016161UTR#1_g_at	Gabbr1	gamma-aminobutyric acid (GABA) B receptor, 1						0.323071	0.0168381	down	down	0.169857	-D	0.0178904	0.55 ± 0.22	-0.41 ± 0.21	-0.12 ± 0.24	-A
Gabra3	X51991_at	Gabra3	gamma-aminobutyric acid receptor, subunit alpha 3						0.131887	0.548242	down		0.2346	-A	0.000261854	0.79 ± 0.18	-0.36 ± 0.24	-0.36 ± 0.2	-A
Gabra4	S55933_i_at	Gabra4	gamma-aminobutyric acid (GABA-A) receptor, subunit alpha 4				0.0209078	down	0.972674	0.0279583	up		0.0715835	B	0.0320134	-0.52 ± 0.21	0.37 ± 0.24	0.16 ± 0.24	A
Gabrb1	X15466cds_at	Gabrb1	gamma-aminobutyric acid receptor, subunit beta 1						0.27577	0.36868	down		0.0106327	B	0.019561	-0.49 ± 0.3	0.49 ± 0.14	0.08 ± 0.19	A
Gabrg1	X57514_at	Gabrg1	gamma-aminobutyric acid (GABA) A receptor, gamma 1						0.296302	0.121884	down		0.151553	-D	0.00437632	0.53 ± 0.25	-0.6 ± 0.2	0 ± 0.2	-B
Gad2	M72422_at	Gad2	glutamate decarboxylase 2						0.00431579	0.160572	down		0.3196	-A	0.00530824	0.34 ± 0.2	-0.67 ± 0.26	0.26 ± 0.22	-B
Gadd45a	rc_AI070295_g_at	Gadd45a	growth arrest and DNA-damage-inducible 45 alpha	up			0.529179	down	0.0643342	0.171005	up		0.118823	A	0.0445684	-0.44 ± 0.26	0.43 ± 0.27	0 ± 0.17	A
Galnt1	U35890_at	Galnt1	polypeptide GalNAc transferase T1						0.952242	0.602951	up	up	0.630014	A	0.00192061	-0.67 ± 0.19	0.16 ± 0.3	0.46 ± 0.16	A
Gapd	AFFX_Rat_GAPDH_3_st	Gapd	glyceraldehyde-3-phosphate dehydrogenase										0.0913372	B	0.0158173	-0.58 ± 0.2	0.3 ± 0.23	0.24 ± 0.24	A
Gas5	U77829mRNA_s_at	Gas5	growth arrest specific 5									up	0.115624	B	0.00959216	-0.45 ± 0.25	0.57 ± 0.21	-0.08 ± 0.21	B
Gatm	U07971_at	Gatm	glycine amidinotransferase (L-arginine:glycine amidinotransferase)						0.494731	0.648517	down	up	0.146265	B	0.00858066	-0.26 ± 0.22	0.65 ± 0.18	-0.28 ± 0.25	B
Gda	rc_AA859837_g_at	Gda	guanine deaminase				0.00486481	down	0.984409	0.527265	up	down	0.158967	-A	6.91627e-06	0.89 ± 0.14	-0.61 ± 0.17	-0.27 ± 0.23	-A
Gfap	AF028784mRNA#1_s_at	Gfap	glial fibrillary acidic protein						0.0112409	0.298997	down	up	0.996006	A	0.0187603	0.38 ± 0.32	-0.57 ± 0.12	0.1 ± 0.18	-B
Gfra1	rc_AI070721_s_at	Gfra1	glial cell line derived neurotrophic factor family receptor alpha 1						0.603956	0.566389	down		0.806162	-B	0.00112637	-0.07 ± 0.23	-0.67 ± 0.14	0.55 ± 0.24	C
Gfra2	AF003825_s_at	Gfra2	glial cell line derived neurotrophic factor family receptor alpha 2				0.042245	up	0.177929	0.101312	down		0.444745	-B	0.000715664	0.3 ± 0.2	-0.78 ± 0.21	0.36 ± 0.22	-B
Ghr	Z83757mRNA_g_at	Ghr	growth hormone receptor						0.331101	0.560984	up		0.0197921	A	0.00348173	-0.64 ± 0.14	0.26 ± 0.34	0.36 ± 0.15	A
Ghrh	U41183_at	Ghrh	growth hormone releasing hormone						0.846218	0.34632	down	up	0.197796	A	0.0353129	-0.47 ± 0.3	0.07 ± 0.24	0.37 ± 0.14	D
Gjb1	X04070_at	Gjb1	gap junction membrane channel protein beta 1						0.30578	0.357681	down	up	0.0223681	-B	0.00420334	0.48 ± 0.29	-0.65 ± 0.16	0.11 ± 0.2	-B
Glns	M91652complete_seq_at	Glns	glutamine synthetase 1										0.0148422	B	0.00176458	-0.68 ± 0.19	0.38 ± 0.24	0.28 ± 0.21	A
Glud1	rc_AI179613_at	Glud1	glutamate dehydrogenase 1				0.0577654	down	0.0791526	0.0566849	up		0.241572	-A	0.000712441	0.71 ± 0.22	-0.37 ± 0.23	-0.34 ± 0.19	-A
Gna12	D85760_at	Gna12	guanine nucleotide binding protein, alpha 12				0.362078	down	0.0616898	0.191312	up		0.351442	-A	0.000989711	0.42 ± 0.17	-0.73 ± 0.26	0.25 ± 0.2	-B
Gnai3	rc_AI228247_at	Gnai3	guanine nucleotide binding protein, alpha inhibiting 3						0.979875	0.379878	up		0.770091	-D	0.00444907	0.22 ± 0.24	0.45 ± 0.2	-0.56 ± 0.22	-C
Gnao	M17526_at	Gnao	guanine nucleotide binding protein, alpha o										0.000219659	-A	0.000655997	0.7 ± 0.32	-0.49 ± 0.16	-0.27 ± 0.1	-A
Gng5	rc_AI232477_s_at	Gng5	G protein gamma-5 subunit						0.414224	0.492553	up	up	0.215297	A	0.000194594	-0.62 ± 0.24	0.76 ± 0.19	-0.08 ± 0.19	B
Got1	J04171_at	Got1	glutamate oxaloacetate transaminase 1				0.642838	down	0.412208	0.712253	up	down	0.178924	-B	0.029986	0.54 ± 0.22	-0.26 ± 0.25	-0.25 ± 0.22	-A
Got2	rc_AA892012_g_at	Got2	glutamate oxaloacetate transaminase 2						0.427185	0.906547	up	down	0.0723237	-A	0.000572551	0.66 ± 0.24	-0.65 ± 0.16	-0.04 ± 0.22	-A
Gpam	U36772_at	Gpam	glycerol-3-phosphate acyltransferase, mitochondrial						0.1003	0.672411	down	up	0.397272	-D	0.00136308	0.45 ± 0.23	-0.73 ± 0.21	0.18 ± 0.2	-B
Gpcr12	U12184_at	Gpcr12	G-protein coupled receptor 12										0.0339801	D	0.000221059	-0.63 ± 0.22	-0.2 ± 0.18	0.66 ± 0.22	D
Gpd2	X78593_g_at	Gpd2	glycerol-3-phosphate dehydrogenase 2						0.162738	0.454088	up	down	0.105851	A	0.00489365	-0.45 ± 0.22	0.63 ± 0.26	-0.13 ± 0.18	B
Gphn	X66366_at	Gphn	gephyrin						0.160346	0.660295	up		0.126448	B	0.0470991	0.22 ± 0.23	0.31 ± 0.19	-0.44 ± 0.25	-C
Gpr51	AF109405_s_at	Gpr51	G protein-coupled receptor 51										0.126539	-A	0.0259609	0.41 ± 0.31	-0.51 ± 0.2	0.07 ± 0.16	-B
Gpt	D10354_s_at	Gpt	glutamic-pyruvate transaminase (alanine aminotransferase)	up					0.148546	0.235017	down		0.163912	-B	0.034098	-0.51 ± 0.24	0.22 ± 0.19	0.28 ± 0.24	A
Gpx1	X12367cds_s_at	Gpx1	glutathione peroxidase 1						0.55772	0.474277	up	up	0.411456	A	0.0130364	-0.35 ± 0.3	0.61 ± 0.21	-0.19 ± 0.17	B
Gria3	X54656_at	Gria3	glutamate receptor, ionotropic, AMPA3 (alpha 3)						0.095836	0.0408345	up		0.848997	-C	0.0448875	-0.49 ± 0.26	0.18 ± 0.24	0.28 ± 0.19	A
Grik5	Z11581_at	Grik5	glutamate receptor, ionotropic, kainate 5	down			0.282722	down	0.775891	0.419015	down		0.0580815	-B	0.0398372	0.53 ± 0.3	-0.16 ± 0.25	-0.31 ± 0.17	-A
Grin2d	U08260_at	Grin2d	glutamate receptor, ionotropic, NMDA2D						0.189796	0.596285	down		0.0164134	-B	0.000168671	0.61 ± 0.27	-0.75 ± 0.12	0.11 ± 0.2	-B
Grin3b	rc_AA800033_at	Grin3b	glutamate receptor, ionotropic, NMDA3B						0.18115	0.98583	down		0.145719	-A	0.0278682	0.41 ± 0.24	-0.52 ± 0.22	0.05 ± 0.22	-B
Grip2	AF090113_g_at	Grip2	glutamate receptor interacting protein 2						0.848312	0.952504	up	up	0.299405	D	0.0254834	-0.53 ± 0.25	0.22 ± 0.18	0.29 ± 0.24	A
Grm1	M61099_at	Grm1	glutamate receptor, metabotropic 1						0.134333	0.884407	up		0.00439959	B	0.0119761	-0.42 ± 0.26	0.57 ± 0.23	-0.13 ± 0.19	B
Grm4	M90518_at	Grm4	glutamate receptor, metabotropic 4										0.00360589	A	0.0216794	-0.52 ± 0.31	0.39 ± 0.2	0.16 ± 0.16	A
Grm7	D16817_at	Grm7	metabotropic glutamate receptor mGluR7						0.221956	0.227729	up		0.433746	-A	0.0149662	0.57 ± 0.26	-0.4 ± 0.26	-0.14 ± 0.17	-A
Grn	X62322_g_at	Grn	granulin						0.905141	0.938214	down	up	0.265562	C	0.0244396	0.49 ± 0.22	-0.45 ± 0.22	-0.08 ± 0.23	-A
Grp94	S69316_s_at	Grp94	tumor rejection antigen gp96										0.000445842	B	0.000676619	-0.51 ± 0.2	0.75 ± 0.29	-0.16 ± 0.16	B
Gstm1	J02810mRNA_s_at	Gstm1	glutathione S-transferase, mu 1				0.568106	down	0.0142869	0.218367	down		0.643728	D	0.0396779	-0.25 ± 0.28	-0.29 ± 0.23	0.46 ± 0.18	C
Gstm2	J03914cds_s_at	Gstm2	glutathione S-transferase, mu 2						0.519751	0.308024	up		0.859447	-A	0.00163622	0.7 ± 0.16	-0.25 ± 0.25	-0.38 ± 0.23	-A
Gsto1	AB008807_g_at	Gsto1	glutathione S-transferase omega 1	down		up	0.0531001	down	0.167848	0.104766	up		0.205875	A	0.000140854	-0.68 ± 0.22	0.71 ± 0.16	-0.03 ± 0.22	B
Gstp2	X02904cds_s_at	Gstp2	glutathione S-transferase, pi 2										7.07417e-05	-A	0.000110847	0.75 ± 0.3	-0.16 ± 0.15	-0.57 ± 0.11	-D
Gtf2a2	rc_AI012534_at	Gtf2a2	general transcription factor IIa, 2 (12kD subunit)										0.893955	B	0.00236688	-0.45 ± 0.26	0.67 ± 0.22	-0.18 ± 0.17	B
Gyg	U96130_at	Gyg	glycogenin						0.224862	0.187935	up		0.053624	B	0.00168638	-0.7 ± 0.19	0.12 ± 0.2	0.46 ± 0.24	D
Gzmb	M34097_at	Gzmb	granzyme B						0.24691	0.475925	down		0.483955	-A	0.0153094	0.46 ± 0.23	-0.55 ± 0.27	0.05 ± 0.2	-B
H2a	X59961cds#2_f_at	H2a	histone 2a										0.0102263	-B	0.0214696	0.49 ± 0.23	-0.47 ± 0.27	-0.02 ± 0.19	-A
Hdlbp	U90725_s_at	Hdlbp	lipoprotein-binding protein						0.0355755	0.118734	up		0.638458	A	0.0185702	-0.37 ± 0.19	-0.22 ± 0.26	0.5 ± 0.23	C
Hes1	D13417_g_at	Hes1	hairy and enhancer of split 1 (Drosophila)						0.394984	0.46067	up		0.0387098	A	0.00124219	-0.59 ± 0.27	0.67 ± 0.17	-0.07 ± 0.21	B
Hivep1	X54250mRNA_at	Hivep1	human immunodeficiency virus type I enhancer-binding protein 1				0.0091605	up	0.181413	0.984775	up		0.0358578	B	0.0151682	-0.48 ± 0.2	0.54 ± 0.19	-0.02 ± 0.26	B
Hivep2	D37951UTR#1_at	Hivep2	human immunodeficiency virus type 1 enhancer-binding protein 2						0.92692	0.738145	down	down	0.000260923	B	0.0436384	-0.38 ± 0.23	0.49 ± 0.26	-0.05 ± 0.21	B
Hk1	AFFX_Rat_Hexokinase_M_at	Hk1	hexokinase 1				0.285914	down	0.327904	0.937772	up		0.128786	-A	0.0426673	0.13 ± 0.22	-0.53 ± 0.21	0.3 ± 0.25	-B
Hmgb1	M64986_g_at	Hmgb1	high mobility group box 1						0.821564	0.941268	up		0.790577	A	0.0431878	0.16 ± 0.22	0.39 ± 0.28	-0.42 ± 0.21	-C
Hmgb2	rc_AI008836_s_at	Hmgb2	high mobility group box 2									up	0.224835	A	0.0206756	-0.39 ± 0.27	0.54 ± 0.26	-0.11 ± 0.16	B
Hmgcr	X55286_at	Hmgcr	3-hydroxy-3-methylglutaryl-Coenzyme A reductase						0.38379	0.407703	down	down	0.166582	-C	0.00228126	0.51 ± 0.23	0.15 ± 0.22	-0.58 ± 0.2	-D
Hmgcs1	rc_AI177004_s_at	Hmgcs1	3-hydroxy-3-methylglutaryl-Coenzyme A synthase 1	down			0.000719618	down	0.163052	0.250777	up		0.740348	B	0.0499126	0.49 ± 0.29	-0.18 ± 0.22	-0.29 ± 0.2	-A
Hmgcs2	M33648_g_at	Hmgcs2	3-hydroxy-3-methylglutaryl-Coenzyme A synthase 2						0.886698	0.307032	down		0.0693836	D	9.07673e-08	-0.57 ± 0.14	1.06 ± 0.21	-0.36 ± 0.18	B
Hmox2	J05405mRNA_s_at	Hmox2	heme oxygenase 2				0.0560337	down	0.00551291	0.428904	up	down	0.837808	-D	0.00968613	-0.41 ± 0.2	0.61 ± 0.17	-0.11 ± 0.26	B
Hnmt	D10693_at	Hnmt	histamine N-methyltransferase	down					0.213747	0.258017	down	down	0.360184	B	0.0177987	-0.15 ± 0.28	0.58 ± 0.23	-0.36 ± 0.18	B
hnRNPA3	rc_AI177683_at	hnRNPA3	heterogeneous nuclear ribonucleoprotein A3						0.79516	0.0174853	up		0.81249	A	0.000162926	-0.79 ± 0.21	0.5 ± 0.18	0.25 ± 0.22	A
Hnrpa1	rc_AA799893_g_at	Hnrpa1	heterogeneous nuclear ribonucleoprotein A1										0.485212	A	0.000261228	-0.74 ± 0.18	0.6 ± 0.23	0.14 ± 0.21	A
Hnrpab	rc_AI104524_s_at	Hnrpab	heterogeneous nuclear ribonucleoprotein A/B										0.0933894	A	0.0145701	-0.57 ± 0.31	0.31 ± 0.19	0.23 ± 0.15	A
Hnrpu	D14048_g_at	Hnrpu	transporter protein; system N1 Na+ and H+-coupled glutamine transporter										0.0390424	A	0.000720976	-0.53 ± 0.25	0.74 ± 0.17	-0.14 ± 0.21	B
Homer1	AB003726_at	Homer1	homer, neuronal immediate early gene, 1	up	4.1	up	0.00752008	up	0.0412058	0.366264	up	down	0.735749	A	0.00108336	-0.53 ± 0.13	-0.22 ± 0.13	0.6 ± 0.28	D
hr	U71293_at	hr	hairless						0.53872	0.39517	down		0.146623	C	0.0263087	0.42 ± 0.16	-0.51 ± 0.23	0.07 ± 0.26	-B
Hsd11b1	rc_AI105448_at	Hsd11b1	hydroxysteroid 11-beta dehydrogenase 1						0.121249	0.220632	up		0.00223837	-A	9.15904e-06	-0.78 ± 0.15	0.82 ± 0.16	0.05 ± 0.23	A
Hsf1	rc_AI172097_at	Hsf1	heat shock transcription factor 1	up					0.541961	0.533085	down		0.0101743	B	0.0195202	-0.55 ± 0.29	0.12 ± 0.13	0.37 ± 0.23	D
Hsp60	X54793_at	Hsp60	heat shock protein 60 (liver)										0.0478151	B	0.0293276	-0.39 ± 0.23	0.53 ± 0.19	-0.07 ± 0.25	B
Hspa4	AF077354_g_at	Hspa4	heat shock 70 kDa protein 4				0.0600802	down	0.277266	0.553266	up	down	0.0268237	B	0.0491345	-0.23 ± 0.24	0.52 ± 0.19	-0.22 ± 0.25	B
Hspa5	M14050_s_at	Hspa5	heat shock 70kD protein 5	up			0.00223825	up	0.291762	0.765534	up		0.046789	B	0.00061463	-0.75 ± 0.24	0.43 ± 0.17	0.28 ± 0.21	A
Hspca	rc_AA819776_f_at	Hspca	heat shock protein 1, alpha										0.76041	-C	0.0443192	0.48 ± 0.26	-0.38 ± 0.21	-0.1 ± 0.23	-A
Hspe1	rc_AI170613_g_at	Hspe1	heat shock 10 kDa protein 1	up					0.794095	0.73731	up		0.000103953	B	0.0225404	-0.55 ± 0.2	0.33 ± 0.28	0.19 ± 0.21	A
Htr2c	M21410_s_at	Htr2c	5-hydroxytryptamine (serotonin) receptor 2C						0.222909	0.138153	down	down	0.0808192	-A	5.69605e-05	0.84 ± 0.2	-0.44 ± 0.19	-0.36 ± 0.21	-A
Htr3a	U01227_s_at	Htr3a	5-hydroxytryptamine (serotonin) receptor 3a						0.204703	0.274668	up		0.181238	-A	0.00631648	0.64 ± 0.28	-0.28 ± 0.17	-0.31 ± 0.21	-A
IAG2	AF008554_at	IAG2	implantation-associated protein										0.126368	-C	0.0304951	0.09 ± 0.3	0.43 ± 0.13	-0.44 ± 0.23	-C
Ide	X67269_at	Ide	insulin degrading enzyme				0.344516	down	0.32693	0.325347	up	down	0.568279	-A	0.0126793	0.46 ± 0.22	-0.55 ± 0.28	0.08 ± 0.18	-B
Idh3g	rc_AA892808_at	Idh3g	isocitrate dehydrogenase 3, gamma				0.0206885	down	0.0905514	0.533889	up		0.196469	B	0.0140123	-0.47 ± 0.27	0.55 ± 0.17	-0.04 ± 0.23	B
Idi1	AF003835_at	Idi1	isopentenyl-diphosphate delta isomerase						0.143907	0.586901	up		0.341752	A	0.0164304	0.52 ± 0.22	-0.43 ± 0.21	-0.1 ± 0.23	-A
Ifitm3l	X61381cds_s_at	Ifitm3l	interferon induced transmembrane protein 3-like										0.128743	-B	3.91805e-05	0.84 ± 0.22	-0.57 ± 0.21	-0.24 ± 0.18	-A
Ifrd1	rc_AI014163_at	Ifrd1	interferon-related developmental regulator 1				0.0276473	up	0.592738	0.338067	up	down	0.002693	A	0.0121827	-0.49 ± 0.22	-0.06 ± 0.21	0.46 ± 0.23	D
Igf2	X17012mRNA_s_at	Igf2	insulin-like growth factor 2			down			0.0502292	0.0572015	down	down	0.0859045	-A	0.000578143	0.74 ± 0.25	-0.2 ± 0.23	-0.46 ± 0.17	-A
Il1rap	U48592_g_at	Il1rap	interleukin 1 receptor accessory protein				0.339981	up	0.400937	0.614626	up		0.0178455	B	0.0247302	-0.53 ± 0.21	0.33 ± 0.24	0.19 ± 0.22	A
Il6r	M58587_at	Il6r	interleukin 6 receptor										0.310242	A	1.77699e-05	-0.86 ± 0.22	0.6 ± 0.21	0.21 ± 0.17	A
Inexa	rc_AA875659_s_at	Inexa	internexin, alpha										0.00523017	-A	0.0148614	0.56 ± 0.25	-0.33 ± 0.21	-0.23 ± 0.21	-A
Insig1	L13619_at	Insig1	insulin induced gene 1	down			0.00475076	down	0.526866	0.607055	up	up	0.699951	A	0.0406175	0.51 ± 0.23	-0.29 ± 0.18	-0.19 ± 0.25	-A
Insrr	D13966_at	Insrr	insulin receptor-related receptor						0.144041	0.859935	down		0.824788	-A	0.000443828	0.73 ± 0.22	-0.27 ± 0.19	-0.43 ± 0.21	-A
Itga7	X74293_s_at	Itga7	integrin alpha 7						0.987413	0.46947	up		0.0755105	A	0.00727131	-0.52 ± 0.17	0.56 ± 0.2	-0.03 ± 0.26	B
Itpr1	U38812_s_at	Itpr1	inositol 1,4,5-triphosphate receptor 1						0.078202	0.0414005	up		0.0873935	B	0.00246576	-0.68 ± 0.23	0.23 ± 0.26	0.38 ± 0.18	A
Ivd	J05031_at	Ivd	isovaleryl coenzyme A dehydrogenase				0.0666791	down	0.509671	0.172461	down	down	0.00224117	-A	0.00188307	0.67 ± 0.23	-0.51 ± 0.17	-0.16 ± 0.23	-A
Junb	X54686cds_at	Junb	Jun-B oncogene						0.110193	0.225786	up		0.636456	-D	0.0358739	0.39 ± 0.27	-0.49 ± 0.16	0.09 ± 0.24	-B
Kcnf1	M81783_at	Kcnf1	potassium voltage-gated channel, subfamily F, member 1	up			0.249292	up	0.813865	0.0931288	up		0.127953	-A	0.0296842	0.35 ± 0.28	-0.55 ± 0.13	0.12 ± 0.23	-B
Kcnh2	U75210_s_at	Kcnh2	potassium voltage-gated channel, subfamily H (eag-related), member 2				0.959811	down	0.604053	0.377351	down		0.212573	-A	0.0321716	0.54 ± 0.2	-0.27 ± 0.22	-0.21 ± 0.25	-A
Kcnj14	AJ003065_at	Kcnj14	potassium inwardly-rectifying channel J14						0.684735	0.984359	up		0.609242	-B	0.00377784	-0.65 ± 0.15	0.15 ± 0.23	0.4 ± 0.25	A
Kcns3	Y17607_s_at	Kcns3	Shab-related delayed-rectifier K+ channel (Kv9.3)						0.11483	0.425126	up	down	0.0152779	-A	0.00674724	0.5 ± 0.27	-0.58 ± 0.22	0.01 ± 0.17	-B
Kif3c	rc_AI013107_at	Kif3c	kinesin family member 3C						0.586925	0.320289	down		0.00278661	D	0.00400867	-0.12 ± 0.27	-0.55 ± 0.13	0.54 ± 0.22	C
Kist	U70372_at	Kist	kinase interacting with leukemia-associated gene										0.00494491	-C	0.00680569	0.42 ± 0.25	-0.64 ± 0.19	0.15 ± 0.22	-B
Kl	AB017820_at	Kl	Klotho						0.50518	0.480861	down		0.773016	-B	0.0194587	0.45 ± 0.3	-0.54 ± 0.17	0.05 ± 0.2	-B
Klf4	L26292_at	Klf4	Kruppel-like factor 4 (gut)				0.165218	up	0.6006	0.483635	up		0.243616	-B	1.73153e-05	0.85 ± 0.25	-0.34 ± 0.14	-0.46 ± 0.17	-A
Klf9	D12769_g_at	Klf9	Kruppel-like factor 9	up			0.604239	down	0.305847	0.0451385	down		0.19655	A	0.0119427	-0.36 ± 0.21	0.6 ± 0.29	-0.17 ± 0.18	B
Klk6	AF016269_at	Klk6	kallikrein 6						0.450419	0.322724	up	up	0.474965	-B	0.000298661	0.76 ± 0.17	-0.52 ± 0.23	-0.2 ± 0.22	-A
Kmo	AF056031_at	Kmo	kynurenine 3-hydroxylase						0.0883634	0.198675	up		0.718333	-B	0.00345311	0.6 ± 0.27	0 ± 0.24	-0.5 ± 0.16	-D
Lamb2	rc_AA900848_at	Lamb2	laminin, beta 2						0.295537	0.253292	up		0.0923955	C	0.00132081	0.54 ± 0.22	-0.69 ± 0.22	0.05 ± 0.21	-B
Lamc1	X94551_at	Lamc1	laminin, gamma 1						0.754341	0.0917544	down	down	0.638849	-B	0.000639146	0.67 ± 0.23	-0.6 ± 0.23	-0.06 ± 0.19	-A
Lamp1	rc_AI233362_at	Lamp1	lysosomal membrane glycoprotein 1				0.191115	down	0.160827	0.0331671	down	up	0.200235	-A	0.016416	0.44 ± 0.15	-0.56 ± 0.29	0.09 ± 0.22	-B
Limk1	D31873_g_at	Limk1	LIM motif-containing protein kinase 1						0.108772	0.392162	down		0.428834	D	0.0278014	0.24 ± 0.18	-0.57 ± 0.16	0.24 ± 0.28	-B
Litaf	U53184_at	Litaf	LPS-induced TNF-alpha factor	down			0.0159476	down	0.494274	0.489978	down	up	0.202315	B	0.00751388	0.2 ± 0.23	0.42 ± 0.23	-0.56 ± 0.22	-C
Ll5	X74226_at	Ll5	LL5 protein										0.00861924	-A	0.00431326	0.57 ± 0.25	-0.53 ± 0.22	-0.07 ± 0.19	-A
LOC171116	U93197_at	LOC171116	RN protein										0.077067	-D	0.000255864	0.61 ± 0.19	-0.73 ± 0.18	0.1 ± 0.24	-B
LOC192239	D00920mRNA_at	LOC192239	androgen-responsive protein pSv-1										0.414173	-B	0.0030862	0.52 ± 0.17	-0.65 ± 0.31	0.08 ± 0.18	-B
LOC192243	D25543_g_at	LOC192243	golgi-associated protein GCP360										0.134012	B	1.01496e-06	-0.98 ± 0.17	0.61 ± 0.12	0.3 ± 0.23	A
Loc192276	Y15054_at	Loc192276	tumor specific antigen 70 kDa										0.308333	-B	0.00183744	0.64 ± 0.28	-0.59 ± 0.12	-0.1 ± 0.21	-A
LOC207127	U89745_at	LOC207127	unknown protein										0.13938	C	0.0448693	0.48 ± 0.3	-0.38 ± 0.21	-0.12 ± 0.18	-A
LOC246267	AF007890_at	LOC246267	resection-induced TPI (rs11)									down	0.986401	-A	0.0280693	0.51 ± 0.28	-0.14 ± 0.22	-0.35 ± 0.17	-A
LOC246768	rc_AA866257_at	LOC246768	cytosolic leucine-rich protein										0.0315797	-B	0.00883428	0.59 ± 0.25	-0.46 ± 0.19	-0.13 ± 0.22	-A
LOC257642	U77931_at	LOC257642	rRNA promoter binding protein									down	0.00113516	-D	0.00522848	0.62 ± 0.33	-0.3 ± 0.15	-0.33 ± 0.12	-A
LOC257646	rc_AA892299_at	LOC257646	FERM-domain-containing protein 163SCII										0.63671	-C	0.0480012	0.5 ± 0.25	-0.24 ± 0.2	-0.23 ± 0.24	-A
LOC286978	rc_AA997865_at	LOC286978	thymosin beta-like protein										0.284448	D	0.0478652	-0.5 ± 0.25	0.17 ± 0.23	0.28 ± 0.22	A
LOC293497	rc_AA859990_s_at	LOC293497	PDIP1										0.00514266	-B	0.0177089	0.54 ± 0.29	-0.43 ± 0.2	-0.12 ± 0.19	-A
LOC297590	AF053987_g_at	LOC297590	putative pheromone receptor V2R1										0.0443019	-A	0.0107531	0.32 ± 0.18	-0.6 ± 0.22	0.26 ± 0.25	-B
LOC59322	AF102854_at	LOC59322	membrane-associated guanylate kinase-interacting protein										0.0406818	A	0.0331887	-0.21 ± 0.23	0.53 ± 0.27	-0.27 ± 0.2	B
LOC60383	AB011369_s_at	LOC60383	protein kinase C-binding protein Beta15										0.0166424	-B	0.0496631	-0.23 ± 0.29	-0.28 ± 0.21	0.46 ± 0.19	C
Loc65042	rc_AA891880_at	Loc65042	tricarboxylate carrier-like protein										0.526509	C	0.0467156	0.1 ± 0.25	-0.52 ± 0.2	0.3 ± 0.23	-B
LOC81816	M62388_g_at	LOC81816	ubiquitin conjugating enzyme										0.00734978	B	0.000341778	-0.53 ± 0.23	0.81 ± 0.17	-0.15 ± 0.21	B
LOC83503	rc_AI639282_s_at	LOC83503	polymerase II										0.181004	C	0.0243863	-0.42 ± 0.17	0.51 ± 0.26	-0.04 ± 0.24	B
LOC84587	D45920_at	LOC84587	130kDa-Ins(1,4,5)P3 binding protein										0.308696	B	0.000254669	-0.53 ± 0.23	0.79 ± 0.22	-0.17 ± 0.18	B
Lrpap1	Z11995cds_g_at	Lrpap1	low density lipoprotein receptor-related protein associated protein 1				0.0403034	down	0.890533	0.616903	down	down	0.128595	-D	0.0116623	0.48 ± 0.23	-0.54 ± 0.26	0.03 ± 0.19	-B
Lxn	X76985_at	Lxn	latexin				0.0268914	down	0.0263178	0.0418079	up	down	0.442146	-D	0.0160663	0.54 ± 0.22	-0.12 ± 0.24	-0.37 ± 0.21	-D
Lypla1	rc_AA800220_at	Lypla1	lysophospholipase 1						0.320375	0.34134	down		0.141938	B	0.0262822	-0.55 ± 0.26	0.25 ± 0.22	0.26 ± 0.21	A
Lyst	AB020019_at	Lyst	lysosomal trafficking regulator						0.545688	0.472048	up		0.0333799	B	0.000187625	-0.71 ± 0.24	0.62 ± 0.24	0.11 ± 0.15	A
Man2c1	rc_AA946384_at	Man2c1	mannosidase, alpha, class 2C, member 1				0.746503	down	0.0430868	0.614398	down	up	0.212502	D	0.00186385	-0.67 ± 0.27	0.28 ± 0.15	0.36 ± 0.2	A
Mapk14	U73142_at	Mapk14	mitogen activated protein kinase 14						0.260137	0.375841	up		0.177437	A	0.0405775	-0.33 ± 0.23	0.53 ± 0.25	-0.14 ± 0.22	B
Mapk8ip	AF092450_at	Mapk8ip	mitogen activated protein kinase 8 interacting protein										0.140798	B	0.0200062	0.04 ± 0.26	-0.55 ± 0.16	0.38 ± 0.23	-B
Mapt	rc_AA957930_s_at	Mapt	microtubule-associated protein tau						0.225956	0.66965	down	up	0.12346	C	0.0123975	0.55 ± 0.27	-0.48 ± 0.19	-0.09 ± 0.22	-A
Marcks	rc_AA899253_at	Marcks	myristoylated alanine rich protein kinase C substrate						0.363009	0.334147	down	down	0.173427	B	0.0168315	-0.3 ± 0.22	0.58 ± 0.24	-0.23 ± 0.22	B
Mark3	rc_AA893247_at	Mark3	MAP/microtubule affinity-regulating kinase 3						0.106595	0.136183	up	down	0.256547	B	0.0351207	-0.38 ± 0.24	0.52 ± 0.22	-0.1 ± 0.23	B
Mct3	U87627_at	Mct3	monocarboxylate transporter										0.0178321	-A	0.0440227	0.14 ± 0.28	-0.52 ± 0.17	0.29 ± 0.23	-B
Met	Z46374cds_s_at	Met	met proto-oncogene						0.418871	0.394102	up	down	0.0548382	-A	0.00765655	0.61 ± 0.19	-0.43 ± 0.19	-0.17 ± 0.25	-A
Metap2	L10652_g_at	Metap2	methionine aminopeptidase 2				0.0284026	down	0.506137	0.361805	up	down	0.000564475	A	0.000122246	-0.78 ± 0.19	0.59 ± 0.22	0.19 ± 0.21	A
Mg87	AF095741_at	Mg87	Mg87 protein										0.579189	B	0.013929	-0.55 ± 0.29	0.15 ± 0.18	0.38 ± 0.18	A
Mgat1	rc_AA957132_s_at	Mgat1	N-acetylglucosaminyltransferase I						0.814724	0.0352872	down	up	0.150091	-A	0.0312027	0.32 ± 0.23	-0.55 ± 0.22	0.14 ± 0.23	-B
Mgll	rc_AA892864_at	Mgll	monoglyceride lipase				0.120014	down	0.583114	0.631208	up		0.181746	-B	0.0457685	0.49 ± 0.28	-0.26 ± 0.18	-0.21 ± 0.21	-A
Mgp	rc_AI012030_at	Mgp	matrix Gla protein						0.124275	0.367677	down	down	0.506309	D	0.0235429	-0.53 ± 0.3	0.34 ± 0.18	0.18 ± 0.18	A
Minpp1	rc_AI111401_s_at	Minpp1	multiple inositol polyphosphate histidine phosphatase 1						0.541736	0.0933238	down		0.785983	D	0.00152493	0.59 ± 0.13	-0.64 ± 0.23	0.08 ± 0.25	-B
Mip	X53052cds_at	Mip	major intrinsic protein of eye lens fiber						0.789232	0.306796	down		0.404037	-B	0.0390576	0.46 ± 0.23	-0.42 ± 0.24	-0.07 ± 0.22	-A
Mipp65	AB000098_g_at	Mipp65	MIPP65 protein										0.418005	-B	0.0265612	-0.42 ± 0.23	-0.14 ± 0.19	0.46 ± 0.25	D
Mllt3	AJ006295_at	Mllt3	myeloid/lymphoid or mixed-lineage leukemia (trithorax (Drosophila) homolog); translocated to, 3				0.149612	up	0.306476	0.082791	down		0.174069	-C	0.0252274	-0.54 ± 0.29	0.17 ± 0.23	0.33 ± 0.18	A
Mpdz	AJ001320_at	Mpdz	multiple PDZ domain protein	up					0.368012	0.550713	down		0.0821027	A	0.00166403	-0.65 ± 0.15	0.5 ± 0.25	0.16 ± 0.23	A
Mpp3	AF087697_at	Mpp3	membrane protein, palmitoylated 3 (MAGUK p55 subfamily member 3)				0.160919	up	0.25858	0.138898	up		0.0467327	-A	0.0369725	0.31 ± 0.23	-0.54 ± 0.27	0.18 ± 0.21	-B
Mrpl23	U62635_s_at	Mrpl23	mitochondrial ribosomal protein L23				0.12124	down	0.674566	0.8726	up		0.700847	A	0.00146141	-0.36 ± 0.2	0.75 ± 0.27	-0.27 ± 0.19	B
Msh2	rc_AA874919_at	Msh2	mismatch repair protein				0.61051	down	0.774473	0.817031	up	up	0.00754291	A	0.0108189	-0.48 ± 0.3	0.54 ± 0.2	-0.03 ± 0.16	B
Mt1a	rc_AI176456_at	Mt1a	Metallothionein									up	0.665747	-A	6.92737e-08	-0.88 ± 0.13	0.91 ± 0.16	0.02 ± 0.2	A
Mtap2	X53455cds_s_at	Mtap2	microtubule-associated protein 2						0.370631	0.36065	up		0.0357226	-D	0.00129873	0.67 ± 0.23	-0.55 ± 0.25	-0.13 ± 0.17	-A
Mtpn	rc_AI105463_at	Mtpn	myotrophin						0.325514	0.388005	up		0.302588	-D	0.026596	0.48 ± 0.19	0.01 ± 0.23	-0.41 ± 0.25	-D
Muc1	AF007554_at	Muc1	mucin 1						0.397146	0.251127	up	down	0.696757	C	0.0296974	0.36 ± 0.15	-0.55 ± 0.12	0.13 ± 0.32	-B
Mybbp1a	rc_AI237258_at	Mybbp1a	MYB binding protein 1a						0.286288	0.0503504	up		0.0849227	-D	0.0119412	0.56 ± 0.18	-0.45 ± 0.29	-0.09 ± 0.2	-A
Myd116	AF020618_g_at	Myd116	myeloid differentiation primary response gene 116										0.358285	C	0.00250721	0.68 ± 0.27	-0.3 ± 0.2	-0.36 ± 0.19	-A
Myh9	U31463_at	Myh9	myosin, heavy polypeptide 9	up			0.0453622	up	0.163552	0.342032	down		0.881831	-A	0.0192504	-0.17 ± 0.18	-0.41 ± 0.22	0.47 ± 0.25	C
Myl2	X00975_at	Myl2	myosin, light polypeptide 2						0.190789	0.754652	up		0.906716	D	0.00276767	0.65 ± 0.19	-0.36 ± 0.24	-0.3 ± 0.23	-A
Myo5b	U60416_at	Myo5b	myosin 5B				0.105751	down	0.0639002	0.553285	up	down	0.035051	-A	0.0175167	0.55 ± 0.28	-0.28 ± 0.19	-0.26 ± 0.2	-A
Myt1l	U67081_at	Myt1l	myelin transcription factor 1-like						0.276522	0.592409	up		0.33958	A	0.0356722	-0.12 ± 0.26	0.54 ± 0.22	-0.32 ± 0.22	B
Ncam1	rc_AI137246_s_at	Ncam1	neural cell adhesion molecule 1						0.00415902	0.525387	down		0.0290518	-A	0.0305212	0.48 ± 0.16	-0.42 ± 0.22	-0.07 ± 0.26	-A
NCAML1	X59149_at	NCAML1	neural cell adhesion molecule L1										0.0943898	-B	0.0370638	0.47 ± 0.18	-0.44 ± 0.25	-0.05 ± 0.25	-A
Ndrg2	rc_AA799560_at	Ndrg2	N-myc downstream-regulated gene 2						0.337984	0.439355	down	up	0.251874	C	0.0259327	-0.39 ± 0.26	-0.16 ± 0.28	0.49 ± 0.15	C
Ndufa5	D86215_at	Ndufa5	NADH dehydrogenase (ubiquinone) 1 alpha subcomplex 5						0.342338	0.345534	up		0.0356252	B	0.0430123	-0.4 ± 0.16	0.49 ± 0.26	-0.05 ± 0.25	B
Nes	M34384_at	Nes	nestin						0.703023	0.297803	up		0.250383	C	0.013376	0.43 ± 0.24	-0.56 ± 0.22	0.08 ± 0.21	-B
Neurod1	D82074_g_at	Neurod1	neurogenic differentiation 1			up			0.654505	0.267147	up	up	0.0209036	A	0.00191308	-0.51 ± 0.22	0.66 ± 0.24	-0.1 ± 0.2	B
Neurodap1	E13644cds_s_at	Neurodap1	protein carrying the RING-H2 sequence motif										0.282486	-D	0.00543611	0.51 ± 0.2	-0.58 ± 0.22	0.03 ± 0.23	-B
Nfia	X13167cds_s_at	Nfia	nuclear factor I/A						0.257325	0.61047	down	up	0.708747	A	0.00149884	-0.36 ± 0.18	0.74 ± 0.29	-0.28 ± 0.19	B
Ngfrap1	rc_AA874794_g_at	Ngfrap1	nerve growth factor receptor associated protein 1	down			0.185669	down	0.446906	0.046089	down	down	0.668838	A	0.0469993	0.48 ± 0.14	-0.36 ± 0.29	-0.1 ± 0.23	-A
Nlgn1	U22952_at	Nlgn1	neuroligin 1						0.267175	0.0579207	down		0.457133	-D	0.023691	0.29 ± 0.2	-0.55 ± 0.27	0.22 ± 0.21	-B
Nln	X87157_at	Nln	neurolysin (metallopeptidase M3 family)	down			0.00339462	down	0.13787	0.810668	up	up	0.000181226	-A	0.000280082	0.59 ± 0.23	-0.73 ± 0.18	0.11 ± 0.2	-B
Nmt1	rc_AA859942_at	Nmt1	N-myristoyltransferase 1						0.944844	0.964301	up		0.637895	-A	0.0273868	0.47 ± 0.27	-0.45 ± 0.19	-0.06 ± 0.21	-A
Nnat	U08290_at	Nnat	neuronatin						0.268172	0.761068	down	down	0.00467914	-A	0.00562766	0.37 ± 0.31	-0.66 ± 0.22	0.23 ± 0.15	-B
Nopp140	rc_AA892919_at	Nopp140	nucleolar phosphoprotein p130										0.00273448	-B	0.000290011	0.75 ± 0.17	-0.13 ± 0.22	-0.52 ± 0.23	-D
Npr1	J05677mRNA_s_at	Npr1	natriuretic peptide receptor 1						0.257157	0.45314	up		0.0969308	-A	0.0194466	0.52 ± 0.27	-0.44 ± 0.15	-0.13 ± 0.22	-A
Npy	M15880_at	Npy	neuropeptide Y		1.8	up			0.328304	0.0782554	up	down	0.130861	D	0.0025568	-0.46 ± 0.18	-0.25 ± 0.13	0.59 ± 0.28	C
Nr1d2	U20796_at	Nr1d2	nuclear receptor subfamily 1, group D, member 2						0.566703	0.996943	down		0.241638	B	1.77597e-05	-0.79 ± 0.23	0.73 ± 0.21	0.09 ± 0.16	A
Nrxn3	L14851_at	Nrxn3	neurexin 3						0.0970948	0.205274	down		0.296693	-C	0.000402297	0.75 ± 0.13	-0.52 ± 0.2	-0.21 ± 0.26	-A
Nsep1	S83025_s_at	Nsep1	nuclease sensitive element binding protein 1										0.419973	A	0.00283791	-0.57 ± 0.22	0.6 ± 0.22	0.03 ± 0.21	A
Nsf	AF091834_at	Nsf	N-ethylmaleimide sensitive factor				0.0854713	up	0.182287	0.584408	down		0.148856	-D	0.0361903	0.29 ± 0.29	-0.55 ± 0.18	0.18 ± 0.21	-B
Ntsr2	X97121_at	Ntsr2	neurotensin receptor 2			up	0.71346	down	0.00845365	0.528877	down		0.00353612	-A	0.0156021	0.55 ± 0.27	-0.38 ± 0.14	-0.17 ± 0.22	-A
Nudt4	U95001UTR#1_s_at	Nudt4	diphosphoinositol polyphosphate phosphohydolase type II						0.521096	0.337217	up	down	0.0243096	A	0.0149182	-0.59 ± 0.26	0.24 ± 0.2	0.29 ± 0.21	A
Nup155	Z21780_at	Nup155	nucleoporin 155kD						0.0509047	0.131335	down		0.50098	-C	0.00915198	0.59 ± 0.18	-0.12 ± 0.31	-0.41 ± 0.19	-D
Nup54	U63840_at	Nup54	nucleoporin p54						0.954959	0.944624	up		0.125507	B	0.0221839	-0.13 ± 0.2	0.57 ± 0.28	-0.34 ± 0.21	B
Nup62	M62992_at	Nup62	nuclear pore glycoprotein 62						0.430297	0.262426	up		0.0715098	C	0.00265011	-0.68 ± 0.21	0.31 ± 0.15	0.33 ± 0.25	A
Nxf1	AF093139_s_at	Nxf1	nuclear RNA export factor 1 homolog (S. cerevisiae)	up			0.0175418	up	0.603048	0.713956	down	down	0.104087	D	0.0235916	-0.55 ± 0.16	0.14 ± 0.3	0.33 ± 0.21	A
Nxph1	L27867_at	Nxph1	neurexophilin 1						0.592694	0.179478	down		0.0822761	-D	0.00812871	0.57 ± 0.23	-0.49 ± 0.23	-0.06 ± 0.22	-A
Oas1	Z18877_s_at	Oas1	25 oligoadenylate synthetase										0.552053	-A	0.0127841	0.59 ± 0.19	-0.37 ± 0.25	-0.21 ± 0.24	-A
Ocln	AB016425_at	Ocln	occludin						0.247985	0.429486	down	up	0.535778	D	0.0463946	-0.38 ± 0.23	-0.15 ± 0.26	0.41 ± 0.21	D
omb5	Y12517cds_at	omb5	cytochrome b5, outer mitochondrial membrane isoform										0.11225	-A	0.012659	0.49 ± 0.14	-0.54 ± 0.28	0.07 ± 0.22	-B
Omd	AF104362_at	Omd	osteomodulin (osteoadherin)						0.512114	0.357813	up	down	0.306085	A	0.0255912	-0.46 ± 0.26	0.48 ± 0.27	0.03 ± 0.17	A
Oplah	U70825_at	Oplah	5-oxoprolinase (ATP-hydrolysing)						0.144517	0.655064	down	up	0.278909	-C	0.0408348	-0.48 ± 0.12	0.02 ± 0.18	0.36 ± 0.3	D
Oprs1	AF004218_s_at	Oprs1	opioid receptor, sigma 1										0.173382	-B	0.0425668	0.21 ± 0.19	-0.51 ± 0.27	0.26 ± 0.23	-B
P2rx4	U47031_at	P2rx4	purinergic receptor P2X, ligand-gated ion channel, 4						0.639938	0.139126	down		0.941853	-A	0.00945823	0.64 ± 0.17	-0.19 ± 0.21	-0.33 ± 0.25	-A
p47	AB002086_at	p47	p47 protein										0.0188852	-A	0.000689294	0.74 ± 0.25	-0.44 ± 0.22	-0.28 ± 0.18	-A
P4ha1	X78949_at	P4ha1	prolyl 4-hydroxylase alpha subunit	up			0.0147233	up	0.303333	0.978473	up		0.200651	A	0.00107365	-0.7 ± 0.25	0.33 ± 0.22	0.37 ± 0.17	A
P5	rc_AA892532_at	P5	protein disulfide isomerase-related protein										0.24899	B	0.000543268	-0.78 ± 0.29	0.41 ± 0.19	0.31 ± 0.16	A
p58/p45	AF000901_s_at	p58/p45	nucleoporin p58										0.0311354	B	0.0282853	-0.1 ± 0.2	0.52 ± 0.29	-0.35 ± 0.2	B
Pax6	S74393_s_at	Pax6	paired box gene 6						0.347485	0.583304	down		0.0183084	B	0.0471204	-0.19 ± 0.25	0.51 ± 0.26	-0.25 ± 0.19	B
Pcsk2	M83746_at	Pcsk2	proprotein convertase subtilisin/kexin type 2	down			0.0119919	down	0.424601	0.0865277	up		0.532107	-D	0.0239561	0.55 ± 0.36	-0.34 ± 0.17	-0.18 ± 0.13	-A
Pcsk4	L14937cds#2_s_at	Pcsk4	proprotein convertase subtilisin/kexin type 4				0.0333021	down	0.307239	0.437881	down		0.429786	-B	0.000178885	0.64 ± 0.22	-0.78 ± 0.2	0.04 ± 0.2	-B
Pcsk7	U36580_at	Pcsk7	proprotein convertase subtilisin / kexin, type 7						0.956533	0.921564	up		0.0638238	-B	0.0482464	0.39 ± 0.28	-0.48 ± 0.22	0.06 ± 0.2	-B
Pctk1	U36444cds#1_g_at	Pctk1	PCTAIRE-1 protein kinase, alternatively spliced									down	0.219268	-B	0.0363533	0.4 ± 0.28	-0.5 ± 0.2	0.04 ± 0.2	-B
Pde1b	M94537_at	Pde1b	phosphodiesterase 1B						0.261313	0.0264243	down		0.128355	-A	0.00264258	0.66 ± 0.23	-0.27 ± 0.19	-0.34 ± 0.21	-A
Pdgfra	rc_AI232379_at	Pdgfra	platelet derived growth factor receptor, alpha polypeptide						0.00606037	0.13898	down		0.26653	B	0.0169851	-0.46 ± 0.26	0.56 ± 0.13	-0.02 ± 0.25	B
Pdha1	Z12158cds_at	Pdha1	pyruvate dehydrogenase E1 alpha 1				0.00276786	down	0.0523786	0.427694	up		0.0101459	-D	0.00553091	0.52 ± 0.23	-0.56 ± 0.28	0.01 ± 0.15	-B
Pdhal	rc_AI170911_at	Pdhal	pyruvate dehydrogenase E1 alpha-like										0.870444	-D	0.0376196	0.23 ± 0.2	-0.55 ± 0.24	0.23 ± 0.24	-B
Pdi2	rc_AA900516_s_at	Pdi2	peptidyl arginine deiminase, type 2										0.0436918	-A	0.000123096	0.78 ± 0.19	-0.25 ± 0.2	-0.48 ± 0.22	-A
Pdk2	U10357_at	Pdk2	pyruvate dehydrogenase kinase 2			up			0.0679913	0.11015	down	up	0.131799	-B	0.0397216	0.24 ± 0.29	-0.56 ± 0.22	0.22 ± 0.21	-B
Pemt	L14441_at	Pemt	phosphatidylethanolamine N-methyltransferase						0.429655	0.685546	up		0.224645	-B	0.0295312	0.54 ± 0.22	-0.19 ± 0.22	-0.28 ± 0.24	-A
Per2	AB016532_at	Per2	period homolog 2	up			0.193997	up	0.270415	0.411073	down	down	0.00966272	A	1.26455e-06	-0.96 ± 0.16	0.37 ± 0.23	0.49 ± 0.17	A
Pfkfb3	D87240_at	Pfkfb3	6-phosphofructo-2-kinase/fructose-2,6-biphosphatase 3	up			0.119631	up	0.286248	0.0131621	up		0.528217	-A	0.00268425	0.45 ± 0.24	-0.69 ± 0.21	0.15 ± 0.2	-B
Pgr	S64044_s_at	Pgr	progesterone receptor						0.00324218	0.037957	up	up	0.00557382	-C	0.000982625	0.59 ± 0.16	-0.66 ± 0.16	0.06 ± 0.27	-B
Phgdh	X97772_at	Phgdh	3-phosphoglycerate dehydrogenase				0.0152977	down	0.339869	0.341583	down	up	0.0253388	-B	0.000107594	0.35 ± 0.18	-0.86 ± 0.16	0.38 ± 0.24	-B
Phkg1	X07320_at	Phkg1	phosphorylase kinase gamma 1						0.089619	0.423956	down		0.031812	-B	0.000586327	0.7 ± 0.24	-0.52 ± 0.17	-0.19 ± 0.21	-A
Pik4ca	D83538_at	Pik4ca	phosphatidylinositol 4-kinase										0.369781	A	0.00948603	0.37 ± 0.19	0.27 ± 0.28	-0.55 ± 0.22	-C
Pkia	rc_AA893743_g_at	Pkia	protein kinase inhibitor, alpha						0.960043	0.721305	down	down	0.406968	-C	0.042546	0.33 ± 0.26	0.21 ± 0.19	-0.43 ± 0.23	-C
Pla2g2c	U07798cds_at	Pla2g2c	phospholipase A2, group 2C						0.567038	0.258904	up	up	0.281901	-A	8.70789e-05	0.54 ± 0.19	-0.84 ± 0.26	0.22 ± 0.18	-B
Pla2g6	U51898_at	Pla2g6	phospholipase A2, group VI						0.176229	0.346989	down		0.985266	C	0.0131557	0.54 ± 0.2	-0.48 ± 0.23	-0.07 ± 0.24	-A
Plat	M23697_at	Plat	plasminogen activator, tissue				0.998257	down	0.564218	0.282461	down	up	0.824918	A	0.0184842	0.38 ± 0.21	0.22 ± 0.23	-0.49 ± 0.24	-C
Plcb1	L14323_at	Plcb1	phospholipase C, beta 1						0.590858	0.933666	up		0.0715559	B	0.0243149	-0.1 ± 0.23	0.54 ± 0.27	-0.35 ± 0.19	B
Plcd1	M20637_s_at	Plcd1	phospholipase C, delta 1				0.0102018	down	0.59158	0.453025	up		0.0178927	B	0.0126157	-0.54 ± 0.26	0.49 ± 0.2	0.06 ± 0.22	A
Plod	L25331_at	Plod	procollagen-lysine, 2-oxoglutarate 5-dioxygenase (lysine hydroxylase, Ehlers-Danlos syndrome type VI)										0.505711	C	0.0195832	-0.42 ± 0.2	-0.16 ± 0.23	0.48 ± 0.24	D
Plp	rc_AI070277_s_at	Plp	proteolipid protein										0.577989	C	0.0361641	0.3 ± 0.22	-0.54 ± 0.31	0.18 ± 0.18	-B
Pmp22	S55427_s_at	Pmp22	peripheral myelin protein 22				0.361141	down	0.235487	0.729283	down	up	0.140402	B	0.00449824	-0.52 ± 0.23	0.59 ± 0.23	-0.06 ± 0.2	B
Pmpca	M57728_g_at	Pmpca	mitochondrial processing peptidase alpha subunit, mitochondrial precursor				0.123481	down					0.555917	-A	0.00709194	0.56 ± 0.24	-0.51 ± 0.22	-0.09 ± 0.21	-A
Pnoc	S79730_s_at	Pnoc	prepronociceptin						0.00746512	0.831644	down		0.916296	-B	0.0272403	-0.47 ± 0.24	0 ± 0.25	0.42 ± 0.2	D
Por	rc_AI137856_s_at	Por	P450 (cytochrome) oxidoreductase				0.888053	down	0.0747005	0.619387	down	down	0.509321	-A	0.02892	0.09 ± 0.28	-0.52 ± 0.23	0.36 ± 0.18	-B
PORF-2	X53232_at	PORF-2	preoptic regulatory factor-2									up	0.0757943	C	0.0390331	-0.41 ± 0.26	-0.1 ± 0.24	0.43 ± 0.2	D
Pou3f1	M72711_at	Pou3f1	POU domain, class 3, transcription factor 1						0.438326	0.502198	up	down	0.0504521	A	0.0442285	-0.45 ± 0.29	0.41 ± 0.22	0.08 ± 0.18	A
Pou3f3	AJ001641_at	Pou3f3	POU domain, class 3, transcription factor 3						0.309357	0.527614	up		0.0537719	B	0.00881846	-0.57 ± 0.26	0.48 ± 0.19	0.07 ± 0.22	A
Ppap2c	rc_AA893191_g_at	Ppap2c	phosphatidic acid phosphatase type 2c						0.314937	0.268364	down	up	0.152693	C	0.0345649	0.49 ± 0.26	-0.38 ± 0.18	-0.16 ± 0.23	-A
Ppicap	AF065438_at	Ppicap	peptidylprolyl isomerase C-associated protein										0.0205888	-B	0.000328849	0.71 ± 0.27	-0.57 ± 0.17	-0.19 ± 0.17	-A
Ppig	AF043642_at	Ppig	matrin cyclophilin (matrin-cyp)				0.580236	down	0.259552	0.477874	up		0.146287	A	0.0108141	-0.16 ± 0.24	0.62 ± 0.26	-0.35 ± 0.18	B
Ppm1a	J04503_at	Ppm1a	protein phosphatase 1A, magnesium dependent, alpha isoform				0.0058531	down	0.188743	0.541344	up		0.282579	-A	0.00186988	0.58 ± 0.23	-0.62 ± 0.23	-0.02 ± 0.2	-A
Ppp1cb	S78218_g_at	Ppp1cb	protein phosphatase 1, catalytic subunit, beta isoform						0.357744	0.597551	down		0.0141305	B	0.0044145	-0.42 ± 0.28	0.67 ± 0.2	-0.18 ± 0.19	B
Ppp1r1c	S65091_at	Ppp1r1c	protein phosphatase 1, regulatory subunit 1C						0.662414	0.783482	up		0.616009	-B	0.000238674	0.76 ± 0.3	-0.54 ± 0.13	-0.19 ± 0.17	-A
Ppp2ca	X16043cds_at	Ppp2ca	protein phosphatase 2a, catalytic subunit, alpha isoform						0.00949096	0.481135	up		0.113651	-D	0.00122163	0.68 ± 0.24	-0.1 ± 0.21	-0.49 ± 0.2	-D
Ppp2r1a	rc_AA800669_at	Ppp2r1a	protein phosphatase 2 (formerly 2A), regulatory subunit A (PR 65), alpha isoform				0.144389	down					0.00603852	-B	0.00238204	0.52 ± 0.24	-0.69 ± 0.15	0.06 ± 0.23	-B
Ppp2r2c	D38261_at	Ppp2r2c	protein phosphatase 2 (formerly 2A), regulatory subunit B (PR 52), gamma isoform						0.132939	0.028142	down	down	0.196729	-A	0.0407914	0.34 ± 0.29	-0.52 ± 0.16	0.12 ± 0.23	-B
Prdx6	rc_AA892041_at	Prdx6	peroxiredoxin 6				0.243518	down	0.0836579	0.195311	down	up	0.1379	B	0.00845534	-0.52 ± 0.34	-0.02 ± 0.13	0.5 ± 0.13	D
Prkaca	X57986mRNA_s_at	Prkaca	protein kinase, cAMP-dependent, catalytic, alpha				0.42348	down	0.587372	0.273524	down		0.0519304	-B	0.0462812	0.5 ± 0.25	-0.15 ± 0.23	-0.29 ± 0.21	-A
Prkar1a	U75932_at	Prkar1a	protein kinase, cAMP dependent regulatory, type I, alpha						0.150447	0.392484	down	down	0.00737096	-A	0.0487661	0.47 ± 0.21	-0.37 ± 0.29	-0.09 ± 0.19	-A
Prkcc	X07287cds_s_at	Prkcc	protein kinase C, gamma						0.674358	0.841933	down		0.0935155	-A	0.0187186	0.32 ± 0.31	-0.59 ± 0.2	0.19 ± 0.17	-B
Prkch	rc_AA799981_at	Prkch	protein kinase C-eta						0.861566	0.787672	down	up	0.39769	-B	0.0237985	0.53 ± 0.24	-0.21 ± 0.21	-0.31 ± 0.23	-A
Prkcl1	D26180_at	Prkcl1	protein kinase C-like 1										0.326301	A	0.0146915	-0.53 ± 0.26	0.07 ± 0.27	0.41 ± 0.15	D
Prrx1	S82911_at	Prrx1	paired related homeobox 1						0.642049	0.0719146	up		0.131745	-B	0.00457606	0.54 ± 0.25	-0.58 ± 0.17	-0.03 ± 0.23	-A
Pscd1	U83895_at	Pscd1	pleckstrin homology, Sec7 and coiled/coil domains 1										0.311079	-D	0.0073614	0.58 ± 0.2	-0.5 ± 0.26	-0.1 ± 0.21	-A
Psen1	D82363_s_at	Psen1	presenilin 1						0.739414	0.331026	down		0.853792	-B	0.0297261	0.28 ± 0.19	-0.59 ± 0.16	0.19 ± 0.28	-B
Psma2	rc_AI170403_at	Psma2	proteasome (prosome, macropain) subunit, alpha type 2						0.0124286	0.0414594	up		0.00166489	A	0.00908397	-0.57 ± 0.3	0.49 ± 0.19	0.09 ± 0.18	A
Psma7	D30804_g_at	Psma7	proteasome (prosome, macropain) subunit, alpha type 7	down			0.0144039	down	0.0650144	0.535389	up		0.863043	B	0.0373062	-0.49 ± 0.27	0.39 ± 0.22	0.08 ± 0.21	A
PSMD1	rc_AA859869_s_at	PSMD1	26S proteasome, subunit p112				0.0830774	down	0.321566	0.100674	up		0.225489	A	0.0270956	0.29 ± 0.2	-0.57 ± 0.24	0.2 ± 0.25	-B
Psmd4	AB017188_at	Psmd4	proteasome (prosome, macropain) 26S subunit, non-ATPase,4				0.210217	down	0.553678	0.135108	up		0.0115112	B	0.0327692	-0.47 ± 0.21	0.45 ± 0.26	0.02 ± 0.22	A
Psme1	D45249_g_at	Psme1	protease (prosome, macropain) 28 subunit, alpha	down			0.0379558	down	0.329742	0.111429	up	up	0.2224	-B	0.048033	0.48 ± 0.3	-0.28 ± 0.2	-0.19 ± 0.18	-A
Ptb	rc_AA891901_g_at	Ptb	polypyrimidine tract binding protein										0.0974406	C	0.045681	0.48 ± 0.23	-0.36 ± 0.2	-0.1 ± 0.24	-A
Ptgs1	U03388_s_at	Ptgs1	prostaglandin-endoperoxide synthase 1						0.874168	0.809537	up	up	0.070848	B	0.0478706	-0.21 ± 0.26	0.52 ± 0.19	-0.25 ± 0.24	B
Ptgs2	S67722_s_at	Ptgs2	prostaglandin-endoperoxide synthase 2	down	2.3		0.00166805	up	0.463023	0.155736	up		0.00158292	A	0.0356422	-0.5 ± 0.2	0.33 ± 0.18	0.16 ± 0.27	A
Pthlh	M31603_at	Pthlh	parathyroid hormone-like peptide						0.315931	0.477017	down		0.00115426	B	0.00780514	-0.46 ± 0.17	0.59 ± 0.26	-0.11 ± 0.22	B
Ptk2	S83358_s_at	Ptk2	protein tyrosine kinase 2				0.164997	up	0.157101	0.401944	up		0.00582884	A	0.00358553	-0.46 ± 0.23	0.67 ± 0.24	-0.14 ± 0.2	B
Ptms	rc_AA892800_at	Ptms	parathymosin						0.968804	0.041018	up		0.00902852	-B	0.048096	0.43 ± 0.27	-0.41 ± 0.18	-0.04 ± 0.22	-A
Ptpn1	M33962_g_at	Ptpn1	protein tyrosine phosphatase, non-receptor type 1	up			0.0273713	up	0.208135	0.426354	up	up	0.431817	C	0.0078781	-0.63 ± 0.13	0.28 ± 0.27	0.29 ± 0.24	A
Ptpn16	S74351_s_at	Ptpn16	protein tyrosine phosphatase, non-receptor type 16										0.292529	-D	0.0293719	0.52 ± 0.25	-0.2 ± 0.19	-0.28 ± 0.22	-A
Ptpns1	D38468_s_at	Ptpns1	protein tyrosine phosphatase, non-receptor type substrate 1										0.287956	-A	0.00293946	0.61 ± 0.31	-0.54 ± 0.13	-0.06 ± 0.19	-A
Ptpra	U57500_s_at	Ptpra	protein tyrosine phosphatase, receptor type, A				0.663777	down	0.00994469	0.219714	up	down	0.186475	-A	0.00932546	0.5 ± 0.27	-0.56 ± 0.23	0.08 ± 0.19	-B
Ptprg	U57501_at	Ptprg	protein tyrosine phosphatase, receptor type, G						0.174109	0.599704	up		0.392938	-A	0.0308591	0.55 ± 0.3	-0.34 ± 0.22	-0.16 ± 0.19	-A
Ptprn2	U73458_at	Ptprn2	protein tyrosine phosphatase, receptor-type, N polypeptide 2						0.663993	0.98769	up	down	0.152522	-A	0.0210018	0.48 ± 0.27	-0.5 ± 0.19	0 ± 0.21	-B
Pva	rc_AI175539_at	Pva	parvalbumin										0.363893	B	0.00516965	-0.62 ± 0.24	0.35 ± 0.19	0.28 ± 0.23	A
Pxmp3	X57988mRNA_s_at	Pxmp3	peroxisomal membrane protein 3						0.202605	0.964907	up		0.214076	-C	0.0191151	0.53 ± 0.2	-0.07 ± 0.26	-0.41 ± 0.23	-D
Pygb	rc_AA800190_g_at	Pygb	brain glycogen phosphorylase				0.257441	down	0.867036	0.0115035	down		0.0435973	-B	0.0495157	0.47 ± 0.23	-0.33 ± 0.27	-0.15 ± 0.2	-A
Pygm	L10669_at	Pygm	muscle glycogen phosphorylase						0.454654	0.522722	down		0.706737	-C	0.0072927	-0.39 ± 0.22	0.64 ± 0.22	-0.15 ± 0.22	B
Rab12	M83676_at	Rab12	RAB12, member RAS oncogene family				0.0930802	down	0.126643	0.917228	up	down	0.0259655	-A	0.00570235	0.58 ± 0.17	-0.51 ± 0.26	-0.06 ± 0.22	-A
Rab13	M83678_at	Rab13	RAB13						0.0396996	0.857835	down	up	0.596854	-C	0.0211727	0.03 ± 0.21	-0.57 ± 0.21	0.39 ± 0.25	-B
Rab15	M83679_at	Rab15	Ras-related protein Rab-15						0.527803	0.941008	up		0.0227297	-A	0.00641006	0.56 ± 0.28	-0.53 ± 0.23	-0.03 ± 0.16	-A
Rabac1	AF025506_at	Rabac1	Rab acceptor 1 (prenylated)	down			0.114098	down	0.88707	0.297796	down		0.0134177	-A	0.0246044	0.54 ± 0.32	-0.34 ± 0.22	-0.19 ± 0.15	-A
Raf1	M15428complete_seq_at	Raf1	murine leukemia viral (v-raf-1) oncogene homolog 1 (3611-MSV)				0.572005	down	0.466358	0.535754	up		0.231887	A	0.0217898	-0.54 ± 0.24	0.4 ± 0.26	0.14 ± 0.2	A
Raga	X85183_at	Raga	Ras-related GTP-binding protein ragA										0.00351112	B	0.0017722	-0.41 ± 0.25	0.72 ± 0.2	-0.22 ± 0.2	B
Rala	L19698_at	Rala	v-ral simian leukemia viral oncogene homolog A (ras related)						0.83034	0.556737	down		0.712186	-A	0.0337281	0.37 ± 0.24	-0.53 ± 0.22	0.1 ± 0.23	-B
Ralgds	L07925_g_at	Ralgds	ral guanine nucleotide dissociation stimulator						0.296084	0.681111	up	up	0.227419	C	0.0433217	-0.49 ± 0.29	0.28 ± 0.2	0.22 ± 0.19	A
Rb1	D25233cds_at	Rb1	retinoblastoma 1						0.73571	0.779024	down		0.327438	B	0.0349845	-0.53 ± 0.22	0.28 ± 0.31	0.22 ± 0.17	A
Rbl2	rc_AI227715_at	Rbl2	retinoblastoma-like 2						0.733992	0.597452	up		0.566129	B	0.00649566	-0.58 ± 0.24	0.46 ± 0.24	0.13 ± 0.19	A
Rbm10	D83948mRNA_at	Rbm10	RNA binding motif protein 10						0.698175	0.624941	up	down	0.0151881	A	0.00329266	-0.63 ± 0.26	0.44 ± 0.1	0.23 ± 0.22	A
Rbp4	M10934_s_at	Rbp4	retinol binding protein 4						0.0213625	0.590246	up		0.00257587	A	3.03249e-05	-0.82 ± 0.24	0.65 ± 0.2	0.16 ± 0.16	A
Recc1	AF059678_s_at	Recc1	replication factor C										0.148869	-C	0.0473394	0.26 ± 0.17	-0.53 ± 0.32	0.2 ± 0.21	-B
Ret	rc_AI639318_at	Ret	ret proto-oncogene		1.9				0.61429	0.873782	up	up	0.00200233	B	8.53867e-07	-0.88 ± 0.11	0.8 ± 0.23	0.1 ± 0.19	A
Rgs14	U92279_at	Rgs14	regulator of G-protein signaling 14				0.681074	down	0.410394	0.0109352	up	down	0.145068	C	0.0323903	-0.05 ± 0.27	-0.45 ± 0.22	0.42 ± 0.21	C
Rgs19ip1	AF089817_i_at	Rgs19ip1	regulator of G-protein signaling 19 interacting protein 1										0.0533083	-A	0.00636019	0.59 ± 0.32	-0.49 ± 0.17	-0.12 ± 0.15	-A
Rgs4	U27767_at	Rgs4	regulator of G-protein signaling 4						0.274276	0.618102	up	down	0.0185205	-A	0.00258356	0.65 ± 0.29	-0.49 ± 0.16	-0.16 ± 0.19	-A
Rhoip3	D26154UTR#1_g_at	Rhoip3	Rhointeractingprotein3										0.136021	A	0.0430148	-0.45 ± 0.25	0.41 ± 0.28	0.06 ± 0.17	A
Rin1	U80076_at	Rin1	ras inhibitor						0.188178	0.364355	up		0.53829	-A	0.00280117	0.45 ± 0.25	-0.69 ± 0.2	0.13 ± 0.2	-B
rKr1	U41164_at	rKr1	Cys2/His2 zinc finger protein (rKr1)										0.248547	-B	0.0369773	-0.29 ± 0.19	-0.28 ± 0.22	0.44 ± 0.25	C
Roaz	U92564_g_at	Roaz	olf-1/EBF associated Zn finger protein Roaz										0.369665	B	0.0452961	-0.07 ± 0.28	0.48 ± 0.19	-0.35 ± 0.22	B
Robo1	AF041082_at	Robo1	roundabout homolog 1 (Drosophila)						0.286852	0.296014	up	down	0.458121	B	0.0434585	-0.43 ± 0.22	-0.01 ± 0.19	0.39 ± 0.26	D
Rock2	U38481_at	Rock2	Rho-associated coiled-coil forming kinase 2						0.173081	0.496245	down		0.0206488	-D	0.00195558	0.63 ± 0.22	-0.56 ± 0.18	-0.06 ± 0.23	-A
Rod1	rc_AA875059_at	Rod1	regulator of differentiation (in S. pombe) 1						0.723026	0.255973	down		0.87792	A	0.0401888	-0.49 ± 0.18	0.08 ± 0.26	0.35 ± 0.24	D
Rpl10	rc_AA945611_at	Rpl10	ribosomal protein L10									up	0.884144	A	0.00114811	-0.72 ± 0.17	0.54 ± 0.19	0.16 ± 0.24	A
Rpl14	X94242_at	Rpl14	ribosomal protein L14				0.258715	down	0.805263	0.199647	up		0.0688374	B	0.00054071	-0.7 ± 0.16	0.59 ± 0.17	0.12 ± 0.25	A
Rpl15	X78167_at	Rpl15	ribosomal protein L15				0.136925	down	0.25984	0.698526	up		0.492123	-D	0.000444216	-0.48 ± 0.26	0.78 ± 0.22	-0.2 ± 0.15	B
Rpl17	X58389cds_s_at	Rpl17	ribosomal protein L17						0.0100093	0.237961	down		0.0780162	B	0.0190919	-0.33 ± 0.25	0.59 ± 0.22	-0.19 ± 0.22	B
Rpl18	M20156_at	Rpl18	ribosomal protein L18				0.24482	down	0.438636	0.820248	down		0.138081	-A	0.0156386	-0.45 ± 0.22	0.56 ± 0.27	-0.06 ± 0.2	B
Rpl21	X15216cds_s_at	Rpl21	ribosomal protein L21			up						up	0.00305244	B	0.0144118	-0.48 ± 0.29	0.52 ± 0.2	-0.01 ± 0.17	B
Rpl23	X58200mRNA_at	Rpl23	ribosomal protein L23						0.720442	0.426804	up	up	0.265021	-C	0.000273801	-0.42 ± 0.23	0.79 ± 0.2	-0.31 ± 0.2	B
Rpl24	rc_AA817997_g_at	Rpl24	ribosomal protein L24						0.632399	0.0956354	down		0.594978	-A	0.0387902	-0.34 ± 0.21	0.51 ± 0.23	-0.14 ± 0.24	B
Rpl29	X68283_at	Rpl29	ribosomal protein L29						0.171072	0.237903	up	up	0.257381	-A	0.0291093	0.47 ± 0.22	0.01 ± 0.14	-0.43 ± 0.29	-D
Rpl32	X06483cds_at	Rpl32	ribosomal protein L32						0.419619	0.311501	up		0.507752	B	0.0264986	-0.57 ± 0.23	0.25 ± 0.26	0.26 ± 0.21	A
Rpl35a	rc_AI103236_at	Rpl35a	ribosomalproteinL35a						0.00198992	0.531423	down		0.00724261	-C	0.0427475	-0.26 ± 0.27	0.56 ± 0.15	-0.19 ± 0.24	B
Rpl8	X62145cds_at	Rpl8	ribosomal protein L8						0.427563	0.394312	down		0.517218	-C	0.0414285	-0.43 ± 0.24	0.47 ± 0.24	-0.03 ± 0.23	B
Rpo1-2	AF025424_at	Rpo1-2	RNA polymerase 1-2										0.763507	-C	0.0236425	-0.51 ± 0.2	0.11 ± 0.27	0.36 ± 0.22	D
Rps13	X53378cds_s_at	Rps13	ribosomal protein S13						0.462626	0.335662	up		0.422203	-A	0.0297209	0.03 ± 0.18	0.49 ± 0.22	-0.41 ± 0.26	B
Rps15	E01534cds_s_at	Rps15	ribosomal protein S15				0.537095	down	0.033293	0.151626	down	up	0.213077	-B	0.0257909	-0.52 ± 0.24	0.08 ± 0.19	0.37 ± 0.25	D
Rps15a	rc_AI235364_at	Rps15a	ribosomal protein S15a						0.571899	0.648597	down		0.216399	B	0.0473644	-0.5 ± 0.26	0.27 ± 0.25	0.21 ± 0.2	A
Rps21	rc_AI178207_at	Rps21	ribosomal protein S21						0.0291666	0.0550392	down	up	0.538883	-B	0.0441218	-0.37 ± 0.27	0.5 ± 0.22	-0.06 ± 0.2	B
Rps5	X58465mRNA_at	Rps5	ribosomal protein S5				0.400154	down	0.764463	0.51783	down	up	0.0429967	-C	0.0192961	-0.15 ± 0.23	0.58 ± 0.31	-0.33 ± 0.15	B
Rps7	rc_AI175486_at	Rps7	ribosomal protein S7				0.195203	down	0.503557	0.414301	up	up	0.436726	-C	0.0103515	-0.2 ± 0.23	0.61 ± 0.17	-0.32 ± 0.24	B
RT1.S3	AF029240_g_at	RT1.S3	MHC class Ib RT1.S3			down							0.00714946	-B	0.00824323	0.56 ± 0.24	-0.54 ± 0.2	-0.02 ± 0.23	-A
RT1-Aw2	AF025308_f_at	RT1-Aw2	RT1 class Ib, locus Aw2										0.795068	C	0.0100604	0.29 ± 0.22	-0.64 ± 0.2	0.26 ± 0.24	-B
RT1-DMa	Z49761_at	RT1-DMa	RT1 class II, locus DMa										0.0139854	-A	0.00014032	0.77 ± 0.26	-0.61 ± 0.14	-0.19 ± 0.2	-A
RT1-DOa	D45240cds_s_at	RT1-DOa	RT1 class II, locus DOa										0.106302	-B	0.000735018	0.69 ± 0.25	-0.52 ± 0.21	-0.19 ± 0.17	-A
Ruvbl1	AB002406_at	Ruvbl1	RuvB-like protein 1						0.795795	0.724895	up		0.113444	-B	0.0486137	0.5 ± 0.15	-0.19 ± 0.23	-0.27 ± 0.28	-A
Ryk	rc_AA892268_at	Ryk	receptor-like tyrosine kinase						0.353607	0.49895	up		0.798381	-C	0.0398313	-0.19 ± 0.27	-0.33 ± 0.18	0.45 ± 0.22	C
S100a1	S68809_s_at	S100a1	S100 calcium binding protein A1				0.0117528	down	0.000704853	0.0102207	down		0.00615622	-B	0.044471	0.36 ± 0.3	0.12 ± 0.19	-0.47 ± 0.19	-D
S100a4	X06916_at	S100a4	S100 calcium-binding protein A4						0.127096	0.0255481	down	up	0.516013	-B	0.00798012	0.56 ± 0.3	-0.06 ± 0.18	-0.45 ± 0.17	-D
Safb	AF056324_at	Safb	scaffold attachment factor B						0.0904552	0.212946	down		0.523987	A	0.00316812	-0.67 ± 0.19	0.39 ± 0.2	0.25 ± 0.25	A
Sart1	AB014722_g_at	Sart1	squamous cell carcinoma antigen recognized by T-cells 1						0.0407749	0.343761	down		0.497132	-B	0.00120275	0.44 ± 0.15	-0.71 ± 0.3	0.22 ± 0.17	-B
Sbk	AB010154_at	Sbk	SH3-binding kinase										0.480105	-C	0.0361349	0.23 ± 0.22	-0.52 ± 0.27	0.26 ± 0.21	-B
Sc65	X65454_g_at	Sc65	SC65 synaptonemal complex protein									down	0.12377	-B	0.0106935	0.34 ± 0.21	-0.63 ± 0.22	0.2 ± 0.23	-B
Scd2	S75730_at	Scd2	stearoyl-Coenzyme A desaturase 2						0.388083	0.344725	up		0.273149	-D	0.0202214	0.4 ± 0.21	-0.58 ± 0.17	0.09 ± 0.27	-B
Scn1b	M91808_at	Scn1b	sodium channel, voltage-gated, type I, beta polypeptide						0.897961	0.603467	down		0.555405	-B	0.0127032	0.49 ± 0.26	-0.56 ± 0.21	0 ± 0.21	-B
Scn8a	AF049239_s_at	Scn8a	sodium channel, voltage-gated, type 8, alpha polypeptide						0.307472	0.225285	up		0.0599089	-D	0.0110394	0.58 ± 0.25	-0.43 ± 0.21	-0.14 ± 0.22	-A
Scp2	M62763complete_seq_at	Scp2	sterol carrier protein 2				0.159104	down	0.0661625	0.409527	up		0.552361	B	0.000131557	-0.79 ± 0.23	0.51 ± 0.16	0.28 ± 0.22	A
Sdcbp	rc_AA892373_at	Sdcbp	syntenin						0.0840147	0.899862	up		0.477612	-C	0.031993	0.41 ± 0.19	-0.5 ± 0.24	0.1 ± 0.24	-B
Sdfr1	X99338cds_i_at	Sdfr1	stromal cell derived factor receptor 1										0.00584293	-A	0.00295068	0.68 ± 0.25	-0.33 ± 0.18	-0.28 ± 0.21	-A
Sds	J03863_at	Sds	serine dehydratase						0.881394	0.480254	down	up	0.112768	A	0.00425397	-0.62 ± 0.15	0.49 ± 0.29	0.11 ± 0.2	A
Sec15	AF032668_at	Sec15	SEC15 homolog (S. cerevisiae)										0.0645617	-A	2.23136e-05	0.77 ± 0.22	-0.75 ± 0.15	-0.06 ± 0.21	-A
Sel1h	rc_AA859897_at	Sel1h	Sel1 (suppressor of lin-12) 1 homolog (C. elegans)										0.0427084	B	0.000532036	-0.72 ± 0.24	0.57 ± 0.2	0.15 ± 0.19	A
Selel	U08136_at	Selel	selectin, endothelial cell, ligand										0.0265586	-A	1.93897e-05	0.84 ± 0.17	-0.64 ± 0.22	-0.16 ± 0.2	-A
Sepp1	rc_AI230247_s_at	Sepp1	selenoprotein P, plasma, 1						0.0494615	0.604513	down	up	0.00390846	A	0.00359097	-0.57 ± 0.23	0.59 ± 0.19	0.01 ± 0.22	A
Serpinh1	M69246_at	Serpinh1	serine (or cysteine) proteinase inhibitor, clade H, member 1	up			0.0596854	up	0.195699	0.642358	down	down	0.591257	A	0.0342013	-0.44 ± 0.24	-0.07 ± 0.17	0.42 ± 0.25	D
Sftpb	rc_AI170380_at	Sftpb	surfactant, pulmonary-associated protein B						0.218685	0.145251	up		0.0793568	-B	0.0252347	0.43 ± 0.25	-0.52 ± 0.21	0.05 ± 0.22	-B
Sgk	L01624_at	Sgk	serum/glucocorticoid regulated kinase	up									0.0582104	A	0.00600698	-0.51 ± 0.26	0.59 ± 0.24	-0.01 ± 0.17	B
Sgne1	M63901_at	Sgne1	secretory granule neuroendocrine protein 1										0.0185073	A	0.0470662	-0.42 ± 0.24	0.46 ± 0.21	0.04 ± 0.23	A
Sh3d2a	AF009603_at	Sh3d2a	SH3 domain protein 2A										0.0691623	-D	0.0154076	0.57 ± 0.35	-0.37 ± 0.16	-0.17 ± 0.13	-A
Siat1	M83143_at	Siat1	sialyltransferase 1										0.0659331	-B	0.00119759	0.68 ± 0.28	-0.48 ± 0.15	-0.23 ± 0.19	-A
Siat8b	L13445_at	Siat8b	sialyltransferase 8 (alpha-2, 8-sialyltransferase) B										0.038967	-B	0.00655567	0.59 ± 0.28	-0.45 ± 0.2	-0.15 ± 0.18	-A
Siat8c	U55938_at	Siat8c	sialyltransferase 8 C										0.0221547	-A	0.000610282	0.75 ± 0.24	-0.43 ± 0.18	-0.26 ± 0.21	-A
Skiv2l	rc_AA933158_at	Skiv2l	superkiller viralicidic activity 2-like						0.0317949	0.134509	down		0.572572	C	0.032746	0.37 ± 0.24	-0.53 ± 0.15	0.1 ± 0.25	-B
Slc11a2	AF008439_g_at	Slc11a2	solute carrier family 11 member 2				0.0161643	down	0.63349	0.79876	up		0.0648547	C	0.0397633	0.49 ± 0.19	-0.39 ± 0.27	-0.11 ± 0.24	-A
Slc12a2	AF051561_s_at	Slc12a2	solute carrier family 12, member 2						0.399251	0.980756	down	up	0.0191211	A	0.0490279	-0.31 ± 0.14	0.51 ± 0.27	-0.16 ± 0.26	B
Slc1a1	L35558_s_at	Slc1a1	solute carrier family 1, member 1						0.40814	0.317819	up	down	0.148511	-C	0.0222222	0.53 ± 0.22	-0.36 ± 0.21	-0.17 ± 0.24	-A
Slc1a3	X63744_g_at	Slc1a3	solute carrier family 1, member 3						0.127606	0.0566278	down	up	0.159641	A	0.0185746	-0.57 ± 0.25	0.26 ± 0.1	0.27 ± 0.25	A
Slc21a5	U88036_at	Slc21a5	solute carrier family 21 (organic anion transporter), member 5										0.167863	D	0.0350674	-0.02 ± 0.26	0.5 ± 0.18	-0.4 ± 0.23	B
Slc25a10	AJ223355_at	Slc25a10	solute carrier family 25 (mitochondrial carrier; dicarboxylate transporter), member 10	down			0.947721	down	0.390736	0.476093	up		0.917285	D	0.0450542	0.15 ± 0.21	-0.52 ± 0.3	0.3 ± 0.2	-B
Slc25a4	D12770_s_at	Slc25a4	solute carrier family 25 (mitochondrial adenine nucleotide translocator) member 4				0.562995	up	0.0477028	0.543243	up		0.00150446	-A	0.00120704	0.72 ± 0.25	-0.29 ± 0.2	-0.36 ± 0.19	-A
Slc29a2	AF015305_at	Slc29a2	solute carrier family 29, member 2						0.588875	0.442038	down		0.0668474	-B	0.0159031	0.35 ± 0.23	-0.58 ± 0.21	0.16 ± 0.22	-B
Slc2a1	S68135_s_at	Slc2a1	solute carrier family 2,member 1	up					0.112771	0.779046	down	up	0.0412921	A	0.00533514	-0.61 ± 0.18	0.48 ± 0.24	0.1 ± 0.23	A
Slc2a3	D13962_g_at	Slc2a3	solute carrier family 2, member 2						0.4789	0.584876	down		0.710503	-A	0.0278451	0.4 ± 0.16	-0.52 ± 0.25	0.12 ± 0.24	-B
Slc3a2	AB015433_s_at	Slc3a2	solute carrier family 3, member 2						0.469419	0.976571	up	up	0.0185763	C	0.000240764	-0.54 ± 0.21	0.79 ± 0.26	-0.13 ± 0.17	B
Slc4a1	J04793_at	Slc4a1	solute carrier family 4, member 1						0.45923	0.211831	up		0.143207	-B	0.0247092	0.43 ± 0.24	-0.51 ± 0.22	0.07 ± 0.23	-B
Slc6a11	S42358_s_at	Slc6a11	solute carrier family 6 (neurotransmitter transporter, GABA), member 11				0.507874	down	0.497848	0.412693	down		0.022235	-B	0.0229227	0.51 ± 0.28	-0.4 ± 0.2	-0.12 ± 0.19	-A
Slc7a1	L10152_s_at	Slc7a1	solute carrier family 7, member 1				0.916555	up	0.11561	0.110144	up	down	0.532251	-A	0.0314855	0.51 ± 0.26	-0.3 ± 0.18	-0.21 ± 0.22	-A
Slc8a1	X68812_s_at	Slc8a1	solute carrier family 8, member 1						0.096005	0.966941	down		0.0527298	-B	0.0448978	0.38 ± 0.27	-0.49 ± 0.29	0.07 ± 0.14	-B
Slipr	X65228cds_s_at	Slipr	scaffolding protein SLIPR										0.123851	B	0.0254159	-0.29 ± 0.16	0.55 ± 0.32	-0.2 ± 0.2	B
Smpd3	rc_AI231007_at	Smpd3	sphingomyelin phosphodiesterase 3, neutral						0.312595	0.471407	up		0.232268	-D	0.0166559	0.57 ± 0.28	-0.18 ± 0.19	-0.35 ± 0.21	-A
Snap25	AB003991_at	Snap25	synaptosomal-associated protein						0.189102	0.00780276	down		0.0509794	-B	0.0128636	0.56 ± 0.26	-0.43 ± 0.29	-0.15 ± 0.13	-A
Snca	AF007758_g_at	Snca	synuclein, alpha				0.288848	down	0.123061	0.152621	up	down	0.0593557	-A	0.00374233	0.66 ± 0.26	-0.39 ± 0.17	-0.24 ± 0.22	-A
Sncb	D17764_at	Sncb	synuclein, beta						0.614027	0.52642	down		0.479252	-D	0.0377703	0.47 ± 0.18	-0.44 ± 0.24	0 ± 0.25	-A
Sod1	M25157mRNA_i_at	Sod1	superoxide dismutase 1				0.529721	down	0.433159	0.228125	down		0.0572138	-A	0.0123385	0.56 ± 0.21	-0.39 ± 0.21	-0.2 ± 0.24	-A
Sod3	Z24721_at	Sod3	superoxide dismutase 3						0.28011	0.526493	up	up	0.498583	-B	0.0401045	-0.35 ± 0.2	0.5 ± 0.28	-0.13 ± 0.21	B
Sord	X74593_at	Sord	sorbitol dehydrogenase				0.217647	down	0.49869	0.0452143	down		0.980317	-B	0.000252545	-0.75 ± 0.26	0.25 ± 0.13	0.47 ± 0.2	A
Sox10	AJ001029_at	Sox10	SRY-box containing gene 10						0.00230087	0.405634	down		0.94766	A	0.0283612	0.06 ± 0.23	0.47 ± 0.24	-0.43 ± 0.22	-C
SP22	AJ007291_g_at	SP22	fertility protein SP22										0.161611	A	0.017723	-0.46 ± 0.26	0.52 ± 0.23	-0.04 ± 0.2	B
Spa1	AF026504_at	Spa1	SPA-1 like protein p1294										0.620814	B	0.00370873	-0.66 ± 0.2	0.4 ± 0.21	0.22 ± 0.24	A
Sparcl1	U27562_at	Sparcl1	SPARC-like 1						0.620776	0.407929	up	up	0.0325284	-A	0.014518	0.51 ± 0.27	-0.51 ± 0.19	-0.02 ± 0.21	-A
Spr	M36410_g_at	Spr	sepiapterin reductase						0.85971	0.3316	up		0.0218855	-B	0.0281738	0.54 ± 0.28	-0.23 ± 0.17	-0.27 ± 0.23	-A
Sprr	rc_AA891911_at	Sprr	smallproline-richproteingene										0.627979	-B	0.00693214	0.61 ± 0.26	-0.45 ± 0.15	-0.15 ± 0.22	-A
Sqle	D37920_at	Sqle	squalene epoxidase	down			0.000193453	down	0.285771	0.919513	up	down	0.249125	-B	0.00219833	0.69 ± 0.31	-0.28 ± 0.19	-0.36 ± 0.15	-A
Srebf1	L16995_at	Srebf1	sterol regulatory element binding factor 1	down			0.690559	down	0.484679	0.281349	down	up	0.00373364	-A	0.0105237	0.59 ± 0.23	-0.42 ± 0.2	-0.16 ± 0.23	-A
Ssb	X67859_at	Ssb	Sjogren syndrome antigen B						0.0162312	0.0328426	up	down	0.141191	B	0.00445357	-0.31 ± 0.3	0.68 ± 0.18	-0.29 ± 0.18	B
Ssbp1	M94557_s_at	Ssbp1	single-stranded DNA binding protein 1						0.361367	0.0512327	up		0.000310649	B	0.0187693	-0.11 ± 0.18	0.55 ± 0.3	-0.36 ± 0.19	B
Ssr4	rc_AA819338_at	Ssr4	signal sequence receptor 4				0.307987	down	0.628564	0.410212	down		0.471814	A	0.00290765	-0.49 ± 0.23	0.64 ± 0.19	-0.12 ± 0.22	B
Stg	AJ222724_at	Stg	small glutamine-rich tetratricopeptide repeat (TPR) containing protein (SGT)										0.000990446	-A	0.0251338	0.45 ± 0.22	-0.49 ± 0.21	0.03 ± 0.24	-B
Stx8	AF033109_g_at	Stx8	syntaxin 8						0.00721712	0.96964	up		0.0557037	B	0.0359914	-0.53 ± 0.16	0.21 ± 0.17	0.26 ± 0.29	A
Sult1a1	L19998_g_at	Sult1a1	sulfotransferase family 1A, phenol-preferring, member 1	up	up	up	0.0220446	up	0.429664	0.592832	up	up	0.0335413	A	1.55387e-12	-0.9 ± 0.12	1.2 ± 0.16	-0.13 ± 0.14	B
Sult1a2	L22339_g_at	Sult1a2	sulfotransferase family 1A, member 2										0.267628	-B	0.0034919	0.67 ± 0.31	-0.32 ± 0.17	-0.31 ± 0.17	-A
Syn2	M27925_at	Syn2	synapsin 2				0.0721013	down	0.10525	0.696872	down		0.0583177	-D	0.00286145	0.67 ± 0.3	-0.31 ± 0.19	-0.34 ± 0.16	-A
Syngr1	U39549_at	Syngr1	synaptogyrin 1				0.311686	down	0.681015	0.801875	down	up	0.0285562	-A	0.0131547	0.56 ± 0.33	-0.4 ± 0.09	-0.19 ± 0.17	-A
Syngr2	AF039085_at	Syngr2	synaptogyrin 2						0.489926	0.143396	up		0.000893785	-A	0.0028913	0.66 ± 0.2	-0.44 ± 0.23	-0.21 ± 0.23	-A
Synpo	AB013130_at	Synpo	synaptopodin						0.690635	0.0408544	up		0.076846	-A	0.00238107	0.56 ± 0.19	-0.62 ± 0.13	0.05 ± 0.27	-B
Syt3	D28512_at	Syt3	synaptotagmin 3	down			0.0516028	down	0.619633	0.780639	up		0.225911	-A	0.0333569	0.51 ± 0.28	-0.36 ± 0.22	-0.15 ± 0.2	-A
Syt4	U14398_g_at	Syt4	synaptotagmin 4						0.897835	0.600679	down	down	0.0242994	-C	0.0453574	0.42 ± 0.2	0.04 ± 0.24	-0.39 ± 0.24	-D
Tac1	M15191_s_at	Tac1	tachykinin 1						0.0426215	0.916674	down	down	0.203269	A	0.0344254	-0.32 ± 0.29	-0.21 ± 0.24	0.48 ± 0.15	C
Tac2	M16410_at	Tac2	tachykinin 2						0.00664344	0.0480351	down		0.0490239	D	0.000152998	-0.81 ± 0.18	0.46 ± 0.21	0.28 ± 0.21	A
Tap2	X63854_at	Tap2	transporter 2, ATP-binding cassette, sub-family B (MDR/TAP)						0.885285	0.896074	up		0.613497	-B	0.000487411	0.58 ± 0.18	-0.72 ± 0.14	0.05 ± 0.26	-B
Tcea2	D12927_at	Tcea2	transcription elongation factor A2	down			0.0271078	down	0.1083	0.27934	up		0.792994	C	0.0473659	0.48 ± 0.3	-0.38 ± 0.23	-0.12 ± 0.18	-A
Tcf4	U09228_at	Tcf4	transcription factor 4						0.776969	0.00383694	down		0.539381	-C	0.0078391	-0.59 ± 0.3	0.23 ± 0.16	0.36 ± 0.17	A
Tcrg	rc_AI176307_at	Tcrg	T-cell receptor gamma chain										0.0138795	-B	0.0251975	0.53 ± 0.31	-0.29 ± 0.17	-0.22 ± 0.17	-A
Tegt	X75856_at	Tegt	testis enhanced gene transcript										0.00941252	-A	0.0300912	0.3 ± 0.25	-0.56 ± 0.21	0.19 ± 0.23	-B
Thbd	AF022742cds_at	Thbd	thrombomodulin				0.512181	up	0.476372	0.445686	down		0.219583	-B	0.0399085	0.51 ± 0.27	-0.32 ± 0.2	-0.19 ± 0.22	-A
Tjp2	U75916_at	Tjp2	tight junction protein 2						0.988898	0.676994	up	up	0.910035	-A	0.00320566	0.64 ± 0.24	-0.24 ± 0.13	-0.39 ± 0.24	-A
Tkt	U09256_at	Tkt	transketolase	down			0.0195323	down	0.987621	0.118392	up		0.345668	-A	0.00364967	0.6 ± 0.2	-0.52 ± 0.19	-0.12 ± 0.25	-A
Tmod2	U59240_at	Tmod2	tropomodulin 2						0.0261331	0.642878	down		0.495139	-D	0.0423743	-0.34 ± 0.25	0.51 ± 0.27	-0.1 ± 0.18	B
Tmp21	X97443_s_at	Tmp21	integral membrane protein Tmp21-I (p23)										0.319683	-A	0.0128416	0.55 ± 0.24	-0.47 ± 0.18	-0.09 ± 0.23	-A
Tmpo	U18314_g_at	Tmpo	thymopoietin				0.00387781	down	0.762145	0.883974	down		0.0584585	A	2.35399e-05	-0.78 ± 0.25	0.73 ± 0.2	0.08 ± 0.15	A
Top1	AA848218_at	Top1	DNA topoisomerase I	up			0.101287	up	0.0255924	0.0454548	up		0.625903	A	0.039665	-0.5 ± 0.17	0.26 ± 0.33	0.24 ± 0.2	A
Tpm1	M60666_s_at	Tpm1	tropomyosin 1, alpha				0.236872	down	0.0889819	0.347837	up	down	0.133189	A	0.00131295	-0.68 ± 0.32	0.46 ± 0.15	0.25 ± 0.13	A
Tpp2	rc_AI176351_s_at	Tpp2	tripeptidylpeptidase II						0.258495	0.378499	up		0.566156	B	0.0307869	0.44 ± 0.25	0.05 ± 0.2	-0.43 ± 0.23	-D
Tpt1	rc_AI230748_at	Tpt1	tumor protein, translationally-controlled 1						0.77325	0.34332	down	up	0.967969	B	0.0224008	-0.54 ± 0.29	0.37 ± 0.19	0.15 ± 0.2	A
Trrp1	AF061266_g_at	Trrp1	transient receptor protein 1										0.000301337	B	0.000853489	-0.68 ± 0.19	0.58 ± 0.17	0.08 ± 0.25	A
Tslpr	rc_AA891740_at	Tslpr	thymicstromal-derivedlymphopoietin,receptor										0.952093	-A	0.0370713	0.44 ± 0.28	-0.46 ± 0.14	-0.03 ± 0.22	-A
Tst	X56228_at	Tst	thiosulfate sulfurtransferase				0.0236648	down	0.190448	0.536151	down	down	0.00540082	-A	0.0121051	0.57 ± 0.24	-0.38 ± 0.2	-0.2 ± 0.22	-A
Tuba1	rc_AA892333_at	Tuba1	alpha-tubulin										0.0160006	C	0.0341457	0.39 ± 0.25	-0.49 ± 0.21	0.07 ± 0.22	-B
Tubb5	rc_AA860030_s_at	Tubb5	tubulin, beta 5				0.947893	down	0.876381	0.915496	up	down	2.85263e-05	-B	0.0369597	0.32 ± 0.22	-0.54 ± 0.19	0.14 ± 0.26	-B
Txnl	rc_AA875390_at	Txnl	thioredoxin-like (32kD)										0.330267	A	0.00171475	-0.51 ± 0.26	0.69 ± 0.16	-0.08 ± 0.2	B
U83883	U83883_g_at	U83883	p105 coactivator										0.302573	-B	0.00471929	0.53 ± 0.24	-0.59 ± 0.22	0.05 ± 0.2	-B
U91561	rc_AA800211_at	U91561	pyridoxine 5-phosphate oxidase										0.389704	C	0.0282777	-0.5 ± 0.33	0.14 ± 0.16	0.36 ± 0.15	A
Ucp2	AB005143_s_at	Ucp2	uncoupling protein 2						0.0723721	0.299521	down		0.0977217	C	0.00301537	-0.61 ± 0.2	-0.05 ± 0.14	0.5 ± 0.26	D
Ugdh	AB013732_at	Ugdh	UDP-glucose dehydrogeanse	up					0.0714646	0.424626	down		0.213087	D	0.000669504	-0.67 ± 0.31	0.09 ± 0.14	0.53 ± 0.14	D
Unc13h1	U24070_at	Unc13h1	Munc13-1										0.377566	-A	0.0324809	0.17 ± 0.26	-0.56 ± 0.19	0.28 ± 0.23	-B
Unc5h1	U87305_at	Unc5h1	transmembrane receptor Unc5H1										0.000526036	-A	0.00123642	0.74 ± 0.29	-0.39 ± 0.17	-0.31 ± 0.19	-A
Unc5h2	U87306_at	Unc5h2	transmembrane receptor Unc5H2										0.0117919	-B	0.00125476	0.69 ± 0.26	-0.5 ± 0.18	-0.15 ± 0.19	-A
Urod	Y00350_at	Urod	uroporphyrinogen decarboxylase				0.0130537	down	0.816954	0.997243	down		0.00515143	-B	0.048543	0.44 ± 0.24	-0.03 ± 0.2	-0.37 ± 0.24	-D
Usf1	rc_AA891717_g_at	Usf1	upstream transcription factor 1						0.505846	0.197607	down	down	0.526322	-C	0.00240477	-0.53 ± 0.25	-0.19 ± 0.16	0.55 ± 0.22	D
Vamp1	M24104_g_at	Vamp1	vesicle-associated membrane protein 1				0.117108	down	0.48218	0.10599	down	up	0.30244	-D	0.0313188	0.5 ± 0.26	-0.41 ± 0.24	-0.08 ± 0.19	-A
Vamp2	M24105_at	Vamp2	vesicle-associated membrane protein 2						0.566615	0.489667	up		0.0170894	-B	0.0430322	0.49 ± 0.28	-0.37 ± 0.17	-0.11 ± 0.23	-A
VAP1	AF034582_at	VAP1	vesicle associated protein			up							0.0450114	-A	0.00112707	0.68 ± 0.29	-0.47 ± 0.2	-0.21 ± 0.14	-A
Vcp	U11760_at	Vcp	valosin-containing protein				0.362955	down	0.184903	0.163573	up	up	0.62694	-A	0.0289569	-0.18 ± 0.26	-0.42 ± 0.24	0.44 ± 0.2	C
Vegfb	AF022952_at	Vegfb	vascular endothelial growth factor B				0.0175365	down	0.0108247	0.0244379	down		0.984067	-B	0.00843917	-0.13 ± 0.24	-0.49 ± 0.2	0.5 ± 0.23	C
Vgcnl1	AF078779_g_at	Vgcnl1	voltage gated channel like 1										0.0108536	A	0.0280924	-0.3 ± 0.26	0.59 ± 0.22	-0.18 ± 0.22	B
Vgf	M74223_at	Vgf	VGF nerve growth factor inducible	Up	2.1		2.66449e-06	up	0.0160736	0.451686	down	down	0.00391227	D	0.0424808	-0.44 ± 0.31	0 ± 0.14	0.39 ± 0.2	D
Vil2	X67788_at	Vil2	villin 2										0.255422	D	2.3269e-05	0.66 ± 0.19	-0.83 ± 0.19	0.07 ± 0.21	-B
Vip	X02341cds_at	Vip	vasoactive intestinal polypeptide				0.0547735	up	0.348356	0.589002	up		0.568212	-D	0.00092843	-0.43 ± 0.18	-0.33 ± 0.25	0.64 ± 0.2	C
Vldlr	L35767_at	Vldlr	very low density lipoprotein receptor	down					0.220325	0.179963	up		0.228715	B	0.00192115	0.7 ± 0.21	-0.28 ± 0.23	-0.36 ± 0.21	-A
Vp165	U76997_at	Vp165	aminopeptidase Vp165										0.069135	-D	0.00936352	0.56 ± 0.17	-0.46 ± 0.26	-0.12 ± 0.23	-A
Vps33b	rc_AI059963_at	Vps33b	vacuolar protein sorting homolog r-vps33b						0.565859	0.463153	up		0.120265	D	0.0220199	0.56 ± 0.3	-0.24 ± 0.19	-0.29 ± 0.2	-A
Vps4a	rc_AA894099_at	Vps4a	vacuolar protein sorting protein 4a				0.233457	down	0.0250094	0.595043	up		0.0122983	-D	0.0188221	0.47 ± 0.26	-0.51 ± 0.17	-0.01 ± 0.23	-B
Vsnl1	D10666_at	Vsnl1	visinin-like 1						0.917887	0.0569663	down		0.486464	-D	0.0194854	0.5 ± 0.28	-0.44 ± 0.23	-0.07 ± 0.17	-A
Wbp4	U77626UTR#1_s_at	Wbp4	WWdomainbindingprotein4(forminbindingprotein21)				0.564737	down	0.319567	0.537337	up		0.117533	A	0.000813808	-0.35 ± 0.2	0.78 ± 0.26	-0.3 ± 0.19	B
Wfdc1	AF037272_at	Wfdc1	WAP four-disulfide core domain 1						0.98111	0.911073	up		0.0127195	D	8.09569e-06	-0.85 ± 0.23	0.68 ± 0.2	0.18 ± 0.16	A
Xdh	rc_AI172247_at	Xdh	xanthine dehydrogenase	up					0.105085	0.108316	down	up	0.525458	A	0.0025063	-0.65 ± 0.28	0.22 ± 0.15	0.41 ± 0.2	A
Yif1p	U96490_g_at	Yif1p	Yip1p-interacting factor										0.00330368	-A	0.0194855	0.53 ± 0.2	-0.4 ± 0.11	-0.16 ± 0.29	-A
Ywhaz	D30740_at	Ywhaz	tyrosine 3-monooxygenase/tryptophan 5-monooxygenase activation protein, zeta polypeptide						0.125098	0.840422	up		0.396662	-D	0.0386363	0.43 ± 0.24	0.08 ± 0.18	-0.41 ± 0.24	-D
Z49858	Z49858_at	Z49858	plasmolipin										0.284772	-B	8.06294e-06	0.9 ± 0.23	-0.41 ± 0.15	-0.45 ± 0.2	-A
Znf146	U56862_at	Znf146	zinc finger protein 260										0.277743	B	0.0267107	-0.51 ± 0.2	0.05 ± 0.23	0.39 ± 0.24	D
Znf148	U30381_at	Znf148	zinc finger protein 148										0.138559	A	0.00297744	-0.54 ± 0.23	0.61 ± 0.23	-0.03 ± 0.19	B
Znf265	rc_AI170608_at	Znf265	zinc finger protein 265										0.0604438	A	0.013187	-0.23 ± 0.24	0.6 ± 0.22	-0.28 ± 0.2	B
